# Supplementary material for: Projecting the Potential Global Distribution of Sweetgum Inscriber, Acanthotomicus suncei (Coleoptera: Curculionidae: Scolytinae) Concerning the Host Liquidambar styraciflua Under Climate Change Scenarios
Source: Insects. 2024 Nov 18;15(11):897. doi: 10.3390/insects15110897 (PMC11594590; doi:10.3390/insects15110897)
Supplement: Supplementary file 1 [file insects-15-00897-s001.zip]

Archive with 2 entries (2 files):
- Table S1. Occurrence coordinates of A. suncei in China..csv
- Table S2. Global presence coordinates of L. styraciflua..csv
