# Supplementary material for: Projecting the Potential Global Distribution of Sweetgum Inscriber, Acanthotomicus suncei (Coleoptera: Curculionidae: Scolytinae) Concerning the Host Liquidambar styraciflua Under Climate Change Scenarios
Source: Insects. 2024 Nov 18;15(11):897. doi: 10.3390/insects15110897 (PMC11594590; doi:10.3390/insects15110897)
Supplement: Supplementary file 1 [file insects-15-00897-s001.zip › Table S1. Occurrence coordinates of A. suncei in China..csv]

Projecting the Potential Global Distribution of Sweetgum Inscriber, Acanthotomicus suncei (Coleoptera: Curculionidae: Scolytinae) Concerning the Host Liquidambar styraciflua under Climate Change Scenarios Insects Kaitong Xiao1,2, Lei Ling3, Ruixiong Deng1,2, Beibei Huang1,2, Yu Cao1,2, Qiang Wu1,2, Hang Ning1,2,* and Hui Chen4,* 1 Hubei Key Laboratory of Biological Resources Protection and Utiliz…
Spices	Longitude	Latitude
Acanthotomicus suncei	120.743861	31.666708
Acanthotomicus suncei	118.80041	32.076157
Acanthotomicus suncei	121.33675	30.763162
Acanthotomicus suncei	121.29276	30.829438
Acanthotomicus suncei	121.308	30.936
Acanthotomicus suncei	121.346	31.412
Acanthotomicus suncei	121.713	31.093
Acanthotomicus suncei	121.744	31.043
Acanthotomicus suncei	121.701	30.867
Acanthotomicus suncei	121.575	30.891
Acanthotomicus suncei	121.354	30.86
Acanthotomicus suncei	121.408	31.05
Acanthotomicus suncei	121.116	31.195
Acanthotomicus suncei	121.351	31.457
Acanthotomicus suncei	121.268	31.514
Acanthotomicus suncei	121.028	31.498
Acanthotomicus suncei	116.012333	29.678619
Acanthotomicus suncei	115.525725	25.106137
Acanthotomicus suncei	119.43975	26.913991
Acanthotomicus suncei	120.729458	31.330196
