# Supplementary material for: Projecting the Potential Global Distribution of Sweetgum Inscriber, Acanthotomicus suncei (Coleoptera: Curculionidae: Scolytinae) Concerning the Host Liquidambar styraciflua Under Climate Change Scenarios
Source: Insects. 2024 Nov 18;15(11):897. doi: 10.3390/insects15110897 (PMC11594590; doi:10.3390/insects15110897)
Supplement: Supplementary file 1 [file insects-15-00897-s001.zip › Table S2. Global presence coordinates of L. styraciflua..csv]

Projecting the Potential Global Distribution of Sweetgum Inscriber, Acanthotomicus suncei (Coleoptera: Curculionidae: Scolytinae) Concerning the Host Liquidambar styraciflua under Climate Change Scenarios Insects Kaitong Xiao1,2, Lei Ling3, Ruixiong Deng1,2, Beibei Huang1,2, Yu Cao1,2, Qiang Wu1,2, Hang Ning1,2,* and Hui Chen4,* 1 Hubei Key Laboratory of Biological Resources Protection and Utiliz…
Spices	Longitude	Latitude	Remarks
Liquidambar styraciflua	121.45099	31.153891	China iplant
Liquidambar styraciflua	102.749299	25.146098	China iplant
Liquidambar styraciflua	113.090025	28.18606	China iplant
Liquidambar styraciflua	121.189029	31.081656	China iplant
Liquidambar styraciflua	114.398854	36.080066	China iplant
Liquidambar styraciflua	121.64164	31.582602	China iplant
Liquidambar styraciflua	120.124641	30.259777	China iplant
Liquidambar styraciflua	118.823369	32.085309	China iplant
Liquidambar styraciflua	113.00157	28.13734	China iplant
Liquidambar styraciflua	101.782434	36.625007	China iplant
Liquidambar styraciflua	119.406561	32.348519	China iplant
Liquidambar styraciflua	112.428209	34.60819	China iplant
Liquidambar styraciflua	113.077762	28.206597	China iplant
Liquidambar styraciflua	113.380145	23.199918	China iplant
Liquidambar styraciflua	102.677076	25.041194	China iplant
Liquidambar styraciflua	120.30496	31.683513	China iplant
Liquidambar styraciflua	121.42427	28.660418	China iplant
Liquidambar styraciflua	114.429849	30.550251	China iplant
Liquidambar styraciflua	102.764992	25.066115	China iplant
Liquidambar styraciflua	120.437093	30.426123	China iplant
Liquidambar styraciflua	113.373781	23.18794	China iplant
Liquidambar styraciflua	120.982542	28.594555	China iplant
Liquidambar styraciflua	116.553029	35.493496	China iplant
Liquidambar styraciflua	100.170478	25.700801	China iplant
Liquidambar styraciflua	120.092406	30.308304	China iplant
Liquidambar styraciflua	116.442753	39.880649	China iplant
Liquidambar styraciflua	118.010511	27.734178	China iplant
Liquidambar styraciflua	121.58322	30.898624	China iplant
Liquidambar styraciflua	113.380025	23.200624	China iplant
Liquidambar styraciflua	116.39971	40.707927	China iplant
Liquidambar styraciflua	116.951133	36.664849	China iplant
Liquidambar styraciflua	109.036301	34.215163	China iplant
Liquidambar styraciflua	94.366815	29.645155	China iplant
Liquidambar styraciflua	113.940231	34.759873	China iplant
Liquidambar styraciflua	118.786007	32.06143	China iplant
Liquidambar styraciflua	118.584726	37.453702	China iplant
Liquidambar styraciflua	117.175458	32.477581	China iplant
Liquidambar styraciflua	119.68573	30.917529	China iplant
Liquidambar styraciflua	113.575289	34.671109	China iplant
Liquidambar styraciflua	111.822515	23.708965	China iplant
Liquidambar styraciflua	121.616188	29.951285	China iplant
Liquidambar styraciflua	-81.044167	34.000556	GBIF
Liquidambar styraciflua	-86.80019	36.14605	GBIF
Liquidambar styraciflua	-86.80019	36.14605	GBIF
Liquidambar styraciflua	-86.80019	36.14605	GBIF
Liquidambar styraciflua	-86.80019	36.14605	GBIF
Liquidambar styraciflua	-86.80506	36.14562	GBIF
Liquidambar styraciflua	-86.80549	36.13716	GBIF
Liquidambar styraciflua	-87.03965	36.35744	GBIF
Liquidambar styraciflua	-86.80025	36.14651	GBIF
Liquidambar styraciflua	-87.31008	36.43544	GBIF
Liquidambar styraciflua	-86.80019	36.14605	GBIF
Liquidambar styraciflua	-86.80537	36.13745	GBIF
Liquidambar styraciflua	-86.8015	36.14472	GBIF
Liquidambar styraciflua	-76.70143	39.054825	GBIF
Liquidambar styraciflua	-76.700653	39.052655	GBIF
Liquidambar styraciflua	-76.943861	38.912892	GBIF
Liquidambar styraciflua	-92.351106	34.733217	GBIF
Liquidambar styraciflua	10.079416	50.203804	GBIF
Liquidambar styraciflua	13.417997	52.43409	GBIF
Liquidambar styraciflua	13.417997	52.43409	GBIF
Liquidambar styraciflua	9.748477	52.441032	GBIF
Liquidambar styraciflua	7.476196	51.495491	GBIF
Liquidambar styraciflua	-75.58036	39.506092	GBIF
Liquidambar styraciflua	10.702357	53.922436	GBIF
Liquidambar styraciflua	7.466927	51.480526	GBIF
Liquidambar styraciflua	13.417997	52.43409	GBIF
Liquidambar styraciflua	10.702357	53.922436	GBIF
Liquidambar styraciflua	13.417997	52.43409	GBIF
Liquidambar styraciflua	13.045159	47.788712	GBIF
Liquidambar styraciflua	13.417997	52.43409	GBIF
Liquidambar styraciflua	13.417997	52.43409	GBIF
Liquidambar styraciflua	13.404007	52.453918	GBIF
Liquidambar styraciflua	13.417997	52.43409	GBIF
Liquidambar styraciflua	6.094472	50.781612	GBIF
Liquidambar styraciflua	13.045159	47.788712	GBIF
Liquidambar styraciflua	8.985529	50.41518	GBIF
Liquidambar styraciflua	8.474509	49.955936	GBIF
Liquidambar styraciflua	10.703259	53.87925	GBIF
Liquidambar styraciflua	10.663261	53.894829	GBIF
Liquidambar styraciflua	-73.955322	41.439701	GBIF
Liquidambar styraciflua	-75.523109	39.60701	GBIF
Liquidambar styraciflua	13.417997	52.43409	GBIF
Liquidambar styraciflua	13.417997	52.43409	GBIF
Liquidambar styraciflua	8.655005	50.43055	GBIF
Liquidambar styraciflua	28.062027	36.337276	GBIF
Liquidambar styraciflua	7.47139	51.471706	GBIF
Liquidambar styraciflua	6.723289	51.574738	GBIF
Liquidambar styraciflua	10.688066	53.859917	GBIF
Liquidambar styraciflua	10.011666	48.408611	GBIF
Liquidambar styraciflua	13.529042	52.502377	GBIF
Liquidambar styraciflua	6.05775	50.75164	GBIF
Liquidambar styraciflua	9.93782	53.596886	GBIF
Liquidambar styraciflua	10.70365	53.869514	GBIF
Liquidambar styraciflua	13.417997	52.43409	GBIF
Liquidambar styraciflua	6.974559	50.959507	GBIF
Liquidambar styraciflua	10.703259	53.87925	GBIF
Liquidambar styraciflua	-80.018922	40.431345	GBIF
Liquidambar styraciflua	-80.018836	40.431305	GBIF
Liquidambar styraciflua	-81.651625	41.181344	GBIF
Liquidambar styraciflua	-96.951786	19.588214	GBIF
Liquidambar styraciflua	-82.55668	35.633337	GBIF
Liquidambar styraciflua	-79.195529	34.487499	GBIF
Liquidambar styraciflua	-75.933583	38.953224	GBIF
Liquidambar styraciflua	-7	38.88	GBIF
Liquidambar styraciflua	-7	38.88	GBIF
Liquidambar styraciflua	-94.630668	32.479223	GBIF
Liquidambar styraciflua	-77.540307	38.634757	GBIF
Liquidambar styraciflua	-77.540307	38.634757	GBIF
Liquidambar styraciflua	-84.613534	33.382283	GBIF
Liquidambar styraciflua	-90.11778	29.785053	GBIF
Liquidambar styraciflua	-90.130776	29.791082	GBIF
Liquidambar styraciflua	-89.74638	30.460215	GBIF
Liquidambar styraciflua	-90.115739	29.806761	GBIF
Liquidambar styraciflua	-90.12022	29.789861	GBIF
Liquidambar styraciflua	-94.309011	32.560758	GBIF
Liquidambar styraciflua	-79.007928	35.909875	GBIF
Liquidambar styraciflua	-92.050948	32.602534	GBIF
Liquidambar styraciflua	-76.459958	38.937891	GBIF
Liquidambar styraciflua	-76.494953	38.841825	GBIF
Liquidambar styraciflua	-73.518163	41.119019	GBIF
Liquidambar styraciflua	-76.502274	38.937071	GBIF
Liquidambar styraciflua	-76.502274	38.937071	GBIF
Liquidambar styraciflua	-95.254833	30.938833	GBIF
Liquidambar styraciflua	-95.886793	31.982367	GBIF
Liquidambar styraciflua	-89.211651	37.713834	GBIF
Liquidambar styraciflua	-89.270096	37.457469	GBIF
Liquidambar styraciflua	-88.982359	37.540409	GBIF
Liquidambar styraciflua	-88.69404	37.148173	GBIF
Liquidambar styraciflua	-88.975986	37.534437	GBIF
Liquidambar styraciflua	-79.785	36.095	GBIF
Liquidambar styraciflua	-89.266635	37.496775	GBIF
Liquidambar styraciflua	-79.901616	40.427908	GBIF
Liquidambar styraciflua	-76.522202	40.328822	GBIF
Liquidambar styraciflua	-92.160982	32.546774	GBIF
Liquidambar styraciflua	-85.920865	35.205018	GBIF
Liquidambar styraciflua	-77.761891	34.413218	GBIF
Liquidambar styraciflua	-81.652324	41.181226	GBIF
Liquidambar styraciflua	-88.06107	41.814767	GBIF
Liquidambar styraciflua	-76.621506	39.021485	GBIF
Liquidambar styraciflua	-78.104835	37.983216	GBIF
Liquidambar styraciflua	-79.060632	35.985045	GBIF
Liquidambar styraciflua	-79.057446	35.985855	GBIF
Liquidambar styraciflua	-84.124	33.66	GBIF
Liquidambar styraciflua	-76.460912	38.452451	GBIF
Liquidambar styraciflua	-73.482535	40.703686	GBIF
Liquidambar styraciflua	-84.336627	33.772814	GBIF
Liquidambar styraciflua	-84.371631	33.787013	GBIF
Liquidambar styraciflua	-81.6107	41.015245	GBIF
Liquidambar styraciflua	-79.000007	36.041999	GBIF
Liquidambar styraciflua	-78.852212	36.135424	GBIF
Liquidambar styraciflua	-76.55192	39.033345	GBIF
Liquidambar styraciflua	-76.327881	38.98373	GBIF
Liquidambar styraciflua	-76.488323	38.963097	GBIF
Liquidambar styraciflua	-76.486063	38.962958	GBIF
Liquidambar styraciflua	-95.222707	32.721136	GBIF
Liquidambar styraciflua	-80.820613	33.802339	GBIF
Liquidambar styraciflua	-78.876541	36.0816	GBIF
Liquidambar styraciflua	-77.257146	38.589302	GBIF
Liquidambar styraciflua	-88.939133	37.432341	GBIF
Liquidambar styraciflua	-76.233648	38.950797	GBIF
Liquidambar styraciflua	-81.064167	35.336389	GBIF
Liquidambar styraciflua	-90.2	37.4353	GBIF
Liquidambar styraciflua	-90.516667	37.266667	GBIF
Liquidambar styraciflua	4.70298	50.89092	GBIF
Liquidambar styraciflua	-5.91	43.54	GBIF
Liquidambar styraciflua	-84.337194	35.178528	GBIF
Liquidambar styraciflua	-91.1078	30.4108	GBIF
Liquidambar styraciflua	134.651	34.900002	GBIF
Liquidambar styraciflua	5.943564	51.655	GBIF
Liquidambar styraciflua	5.75	50.88	GBIF
Liquidambar styraciflua	5.75	50.88	GBIF
Liquidambar styraciflua	5.75	50.88	GBIF
Liquidambar styraciflua	5.75	50.88	GBIF
Liquidambar styraciflua	-76.77861	39.00305	GBIF
Liquidambar styraciflua	-84.337194	35.178528	GBIF
Liquidambar styraciflua	-84.576361	35.111861	GBIF
Liquidambar styraciflua	-86.229139	35.145472	GBIF
Liquidambar styraciflua	-74.458333	40.791667	GBIF
Liquidambar styraciflua	0	0	GBIF
Liquidambar styraciflua	-84.88	10.36	GBIF
Liquidambar styraciflua	-84.08	9.95	GBIF
Liquidambar styraciflua	0	0	GBIF
Liquidambar styraciflua	0	0	GBIF
Liquidambar styraciflua	0	0	GBIF
Liquidambar styraciflua	0	0	GBIF
Liquidambar styraciflua	0	0	GBIF
Liquidambar styraciflua	-78.668622	35.789923	GBIF
Liquidambar styraciflua	-78.838467	35.854657	GBIF
Liquidambar styraciflua	-81.538872	27.471842	GBIF
Liquidambar styraciflua	-80.262245	36.101539	GBIF
Liquidambar styraciflua	-82.138244	27.863505	GBIF
Liquidambar styraciflua	-77.799597	40.833262	GBIF
Liquidambar styraciflua	-82.226875	28.151283	GBIF
Liquidambar styraciflua	-84.540441	30.002209	GBIF
Liquidambar styraciflua	-81.547432	27.475044	GBIF
Liquidambar styraciflua	-90.144533	29.811995	GBIF
Liquidambar styraciflua	-95.152103	31.598695	GBIF
Liquidambar styraciflua	-94.386996	30.458057	GBIF
Liquidambar styraciflua	-93.983504	31.062471	GBIF
Liquidambar styraciflua	-80.002739	40.561467	GBIF
Liquidambar styraciflua	-80.992835	35.16642	GBIF
Liquidambar styraciflua	-87.557486	40.006358	GBIF
Liquidambar styraciflua	-95.428642	34.135583	GBIF
Liquidambar styraciflua	-84.239606	39.453706	GBIF
Liquidambar styraciflua	-74.426011	40.678301	GBIF
Liquidambar styraciflua	-82.336322	27.859133	GBIF
Liquidambar styraciflua	-96.892489	19.5202	GBIF
Liquidambar styraciflua	-74.596004	39.315572	GBIF
Liquidambar styraciflua	-90.115847	29.788708	GBIF
Liquidambar styraciflua	-82.511108	29.803355	GBIF
Liquidambar styraciflua	-83.054037	39.960447	GBIF
Liquidambar styraciflua	-79.857978	36.146103	GBIF
Liquidambar styraciflua	-84.56104	30.006636	GBIF
Liquidambar styraciflua	-81.552185	27.469488	GBIF
Liquidambar styraciflua	-90.357128	38.591699	GBIF
Liquidambar styraciflua	-84.133124	30.461544	GBIF
Liquidambar styraciflua	-81.549767	27.467292	GBIF
Liquidambar styraciflua	-81.544343	27.472422	GBIF
Liquidambar styraciflua	-81.708865	30.174384	GBIF
Liquidambar styraciflua	-74.548274	40.582362	GBIF
Liquidambar styraciflua	-91.717895	35.2564	GBIF
Liquidambar styraciflua	-81.548882	27.468792	GBIF
Liquidambar styraciflua	18.886587	-33.938388	GBIF
Liquidambar styraciflua	-77.216238	38.44113	GBIF
Liquidambar styraciflua	-75.636099	35.841574	GBIF
Liquidambar styraciflua	-82.962349	29.633407	GBIF
Liquidambar styraciflua	-82.961533	29.63394	GBIF
Liquidambar styraciflua	6.225445	52.26113	GBIF
Liquidambar styraciflua	-74.399706	40.525374	GBIF
Liquidambar styraciflua	-82.398046	29.668946	GBIF
Liquidambar styraciflua	-81.551169	27.468431	GBIF
Liquidambar styraciflua	-82.562516	38.39281	GBIF
Liquidambar styraciflua	-90.440219	35.685884	GBIF
Liquidambar styraciflua	-81.552147	27.469833	GBIF
Liquidambar styraciflua	-77.375042	38.892666	GBIF
Liquidambar styraciflua	-93.006789	31.259333	GBIF
Liquidambar styraciflua	-94.691139	33.004364	GBIF
Liquidambar styraciflua	-80.937201	35.554555	GBIF
Liquidambar styraciflua	-82.074914	39.343537	GBIF
Liquidambar styraciflua	-77.019451	40.213987	GBIF
Liquidambar styraciflua	-81.537645	28.949824	GBIF
Liquidambar styraciflua	-71.56479	41.465947	GBIF
Liquidambar styraciflua	-82.440303	34.930088	GBIF
Liquidambar styraciflua	-86.348153	41.866358	GBIF
Liquidambar styraciflua	-81.545014	27.471911	GBIF
Liquidambar styraciflua	-91.007614	30.598508	GBIF
Liquidambar styraciflua	-84.526924	30.454875	GBIF
Liquidambar styraciflua	-95.873353	31.954563	GBIF
Liquidambar styraciflua	151.242767	-33.901628	GBIF
Liquidambar styraciflua	-91.853762	30.034939	GBIF
Liquidambar styraciflua	-85.545197	32.580595	GBIF
Liquidambar styraciflua	-82.560631	29.905441	GBIF
Liquidambar styraciflua	-84.31205	30.501263	GBIF
Liquidambar styraciflua	-84.224443	30.589509	GBIF
Liquidambar styraciflua	-75.088588	39.676729	GBIF
Liquidambar styraciflua	-76.756272	37.280092	GBIF
Liquidambar styraciflua	-74.389496	40.988708	GBIF
Liquidambar styraciflua	-85.50087	30.713856	GBIF
Liquidambar styraciflua	-81.543389	27.471311	GBIF
Liquidambar styraciflua	-75.376322	38.045379	GBIF
Liquidambar styraciflua	-81.824112	26.573608	GBIF
Liquidambar styraciflua	-78.98563	35.856716	GBIF
Liquidambar styraciflua	-91.4094	39.915383	GBIF
Liquidambar styraciflua	-73.976133	40.798679	GBIF
Liquidambar styraciflua	-89.367691	37.33841	GBIF
Liquidambar styraciflua	-74.426011	40.678301	GBIF
Liquidambar styraciflua	-81.367603	31.208032	GBIF
Liquidambar styraciflua	-74.550505	40.658974	GBIF
Liquidambar styraciflua	-94.33775	30.520428	GBIF
Liquidambar styraciflua	-76.480726	37.155382	GBIF
Liquidambar styraciflua	-87.861411	37.631075	GBIF
Liquidambar styraciflua	-82.396823	29.666386	GBIF
Liquidambar styraciflua	-76.534883	39.364987	GBIF
Liquidambar styraciflua	-74.285705	40.767805	GBIF
Liquidambar styraciflua	-84.239494	39.453745	GBIF
Liquidambar styraciflua	-81.367602	31.20796	GBIF
Liquidambar styraciflua	-95.66178	30.288313	GBIF
Liquidambar styraciflua	-81.696903	41.193628	GBIF
Liquidambar styraciflua	-75.479836	38.320689	GBIF
Liquidambar styraciflua	-75.526211	40.241327	GBIF
Liquidambar styraciflua	-75.441416	39.144328	GBIF
Liquidambar styraciflua	-96.334158	30.614905	GBIF
Liquidambar styraciflua	-92.437637	35.110044	GBIF
Liquidambar styraciflua	-74.400528	40.525018	GBIF
Liquidambar styraciflua	-94.696338	33.00891	GBIF
Liquidambar styraciflua	-80.474226	35.670952	GBIF
Liquidambar styraciflua	-74.795798	40.213452	GBIF
Liquidambar styraciflua	-84.28947	30.531344	GBIF
Liquidambar styraciflua	-79.809669	36.071369	GBIF
Liquidambar styraciflua	-75.25991	38.821934	GBIF
Liquidambar styraciflua	-94.249688	33.230451	GBIF
Liquidambar styraciflua	-79.147548	35.875769	GBIF
Liquidambar styraciflua	-84.230485	33.811553	GBIF
Liquidambar styraciflua	-75.65618	41.40672	GBIF
Liquidambar styraciflua	-90.546462	35.464715	GBIF
Liquidambar styraciflua	-74.420178	40.476875	GBIF
Liquidambar styraciflua	-80.477282	35.692315	GBIF
Liquidambar styraciflua	-94.378237	30.579517	GBIF
Liquidambar styraciflua	-79.994445	32.804322	GBIF
Liquidambar styraciflua	-87.503144	38.727932	GBIF
Liquidambar styraciflua	-79.043572	35.913387	GBIF
Liquidambar styraciflua	-79.004579	34.051297	GBIF
Liquidambar styraciflua	-97.370145	32.750312	GBIF
Liquidambar styraciflua	-95.628907	32.166892	GBIF
Liquidambar styraciflua	-84.521446	30.457258	GBIF
Liquidambar styraciflua	-80.838	35.499041	GBIF
Liquidambar styraciflua	-89.136183	31.524817	GBIF
Liquidambar styraciflua	-89.845201	33.870453	GBIF
Liquidambar styraciflua	-82.323024	29.620062	GBIF
Liquidambar styraciflua	-75.520678	38.779772	GBIF
Liquidambar styraciflua	-75.38917	40.217894	GBIF
Liquidambar styraciflua	-82.207078	41.134575	GBIF
Liquidambar styraciflua	-81.701307	30.237741	GBIF
Liquidambar styraciflua	-82.038307	33.551378	GBIF
Liquidambar styraciflua	-72.567436	42.119009	GBIF
Liquidambar styraciflua	-81.823065	41.338953	GBIF
Liquidambar styraciflua	-84.177872	30.437271	GBIF
Liquidambar styraciflua	-75.056883	39.679755	GBIF
Liquidambar styraciflua	-84.625552	33.751552	GBIF
Liquidambar styraciflua	-89.94292	30.280537	GBIF
Liquidambar styraciflua	-78.853039	35.770343	GBIF
Liquidambar styraciflua	-84.515208	30.454209	GBIF
Liquidambar styraciflua	-85.767272	38.084706	GBIF
Liquidambar styraciflua	-90.664417	36.050017	GBIF
Liquidambar styraciflua	-86.724079	36.166542	GBIF
Liquidambar styraciflua	-79.73932	36.222263	GBIF
Liquidambar styraciflua	-83.16794	30.388335	GBIF
Liquidambar styraciflua	-74.37238	40.662145	GBIF
Liquidambar styraciflua	-84.512911	30.454863	GBIF
Liquidambar styraciflua	-75.20865	40.697013	GBIF
Liquidambar styraciflua	-91.095035	30.357114	GBIF
Liquidambar styraciflua	-82.334189	29.505524	GBIF
Liquidambar styraciflua	-86.714319	34.848625	GBIF
Liquidambar styraciflua	-96.827203	32.960603	GBIF
Liquidambar styraciflua	-76.50505	38.936603	GBIF
Liquidambar styraciflua	-76.694488	38.7697	GBIF
Liquidambar styraciflua	-81.64712	30.301685	GBIF
Liquidambar styraciflua	-82.300678	29.570596	GBIF
Liquidambar styraciflua	-73.964815	40.810037	GBIF
Liquidambar styraciflua	-75.121947	40.320862	GBIF
Liquidambar styraciflua	-82.584615	28.611237	GBIF
Liquidambar styraciflua	-89.879805	30.05599	GBIF
Liquidambar styraciflua	-80.990107	28.498584	GBIF
Liquidambar styraciflua	-76.634413	39.096108	GBIF
Liquidambar styraciflua	-82.140343	28.793596	GBIF
Liquidambar styraciflua	-79.974619	36.130627	GBIF
Liquidambar styraciflua	-77.85186	35.955437	GBIF
Liquidambar styraciflua	-76.802866	39.029386	GBIF
Liquidambar styraciflua	-73.894656	40.90933	GBIF
Liquidambar styraciflua	-75.259697	38.821913	GBIF
Liquidambar styraciflua	-74.37238	40.662145	GBIF
Liquidambar styraciflua	-86.538031	34.71439	GBIF
Liquidambar styraciflua	-84.14764	30.153629	GBIF
Liquidambar styraciflua	-87.758903	37.823305	GBIF
Liquidambar styraciflua	-94.898392	30.42317	GBIF
Liquidambar styraciflua	-76.091902	38.442	GBIF
Liquidambar styraciflua	-77.456406	37.525225	GBIF
Liquidambar styraciflua	-76.599105	39.332742	GBIF
Liquidambar styraciflua	-92.659823	32.535408	GBIF
Liquidambar styraciflua	-75.895142	40.258858	GBIF
Liquidambar styraciflua	-75.10503	38.549853	GBIF
Liquidambar styraciflua	-81.243545	28.524217	GBIF
Liquidambar styraciflua	7.957435	52.173603	GBIF
Liquidambar styraciflua	6.291025	50.973736	GBIF
Liquidambar styraciflua	7.811973	47.975227	GBIF
Liquidambar styraciflua	7.056501	51.450504	GBIF
Liquidambar styraciflua	12.233791	51.682346	GBIF
Liquidambar styraciflua	-82.608975	28.909018	GBIF
Liquidambar styraciflua	-85.429213	35.129014	GBIF
Liquidambar styraciflua	-80.035783	40.380894	GBIF
Liquidambar styraciflua	-80.035607	40.380849	GBIF
Liquidambar styraciflua	-84.035384	37.647907	GBIF
Liquidambar styraciflua	-122.087494	47.559242	GBIF
Liquidambar styraciflua	-76.430577	38.189511	GBIF
Liquidambar styraciflua	-75.065243	39.684073	GBIF
Liquidambar styraciflua	-84.035201	37.647959	GBIF
Liquidambar styraciflua	-81.806847	41.449172	GBIF
Liquidambar styraciflua	-82.440999	34.928739	GBIF
Liquidambar styraciflua	-82.227149	28.150707	GBIF
Liquidambar styraciflua	-78.970153	35.252687	GBIF
Liquidambar styraciflua	-76.505094	38.392353	GBIF
Liquidambar styraciflua	-76.431078	38.189652	GBIF
Liquidambar styraciflua	-76.409715	38.169314	GBIF
Liquidambar styraciflua	-70.920271	42.632203	GBIF
Liquidambar styraciflua	-82.441268	34.929072	GBIF
Liquidambar styraciflua	-76.746484	39.059953	GBIF
Liquidambar styraciflua	-82.074859	39.343518	GBIF
Liquidambar styraciflua	-75.058518	39.680905	GBIF
Liquidambar styraciflua	-78.203713	35.853348	GBIF
Liquidambar styraciflua	-82.345171	29.657524	GBIF
Liquidambar styraciflua	-92.943361	35.134014	GBIF
Liquidambar styraciflua	-83.833083	40.766862	GBIF
Liquidambar styraciflua	-84.919062	30.602806	GBIF
Liquidambar styraciflua	-79.004556	34.051342	GBIF
Liquidambar styraciflua	-90.12922	29.925695	GBIF
Liquidambar styraciflua	-79.047305	35.913678	GBIF
Liquidambar styraciflua	-92.375384	34.775672	GBIF
Liquidambar styraciflua	-93.183552	33.345103	GBIF
Liquidambar styraciflua	-95.21622	29.960978	GBIF
Liquidambar styraciflua	-82.325158	29.620508	GBIF
Liquidambar styraciflua	-93.336967	36.043214	GBIF
Liquidambar styraciflua	-81.646494	40.675059	GBIF
Liquidambar styraciflua	-82.357522	29.684908	GBIF
Liquidambar styraciflua	-84.133416	30.428054	GBIF
Liquidambar styraciflua	-79.848854	36.09922	GBIF
Liquidambar styraciflua	-84.599188	34.818805	GBIF
Liquidambar styraciflua	-87.924333	30.744016	GBIF
Liquidambar styraciflua	-81.25259	32.261504	GBIF
Liquidambar styraciflua	29.983592	-23.910812	GBIF
Liquidambar styraciflua	-78.840446	35.748063	GBIF
Liquidambar styraciflua	-73.939904	40.890477	GBIF
Liquidambar styraciflua	-84.480905	33.767022	GBIF
Liquidambar styraciflua	-82.325158	29.620517	GBIF
Liquidambar styraciflua	-85.012375	35.491089	GBIF
Liquidambar styraciflua	-81.517655	41.214437	GBIF
Liquidambar styraciflua	-82.323056	29.618997	GBIF
Liquidambar styraciflua	-77.863931	37.675831	GBIF
Liquidambar styraciflua	-93.672455	32.44793	GBIF
Liquidambar styraciflua	-95.470635	29.846551	GBIF
Liquidambar styraciflua	-79.811744	36.072461	GBIF
Liquidambar styraciflua	-81.912475	34.943859	GBIF
Liquidambar styraciflua	-82.291978	29.54745	GBIF
Liquidambar styraciflua	-82.332695	30.82938	GBIF
Liquidambar styraciflua	-97.14675	33.212535	GBIF
Liquidambar styraciflua	-86.85827	35.904431	GBIF
Liquidambar styraciflua	-82.02485	39.9659	GBIF
Liquidambar styraciflua	-73.746587	40.754408	GBIF
Liquidambar styraciflua	-81.083717	28.948395	GBIF
Liquidambar styraciflua	-80.695267	35.106681	GBIF
Liquidambar styraciflua	-87.983184	40.068158	GBIF
Liquidambar styraciflua	-71.145652	42.377878	GBIF
Liquidambar styraciflua	10.13668	44.019509	GBIF
Liquidambar styraciflua	30.822	-29.8337	GBIF
Liquidambar styraciflua	-75.143857	39.741934	GBIF
Liquidambar styraciflua	-75.497453	38.374947	GBIF
Liquidambar styraciflua	-82.23873	29.665713	GBIF
Liquidambar styraciflua	-80.912555	35.161085	GBIF
Liquidambar styraciflua	-83.861858	35.599016	GBIF
Liquidambar styraciflua	-75.497426	38.374223	GBIF
Liquidambar styraciflua	-81.405075	30.018011	GBIF
Liquidambar styraciflua	-94.341437	35.704001	GBIF
Liquidambar styraciflua	-83.756004	35.941208	GBIF
Liquidambar styraciflua	-79.033761	35.897614	GBIF
Liquidambar styraciflua	-81.814024	29.502458	GBIF
Liquidambar styraciflua	-75.603122	39.874792	GBIF
Liquidambar styraciflua	-79.807108	36.060787	GBIF
Liquidambar styraciflua	-78.897225	35.9118	GBIF
Liquidambar styraciflua	-82.353225	29.68348	GBIF
Liquidambar styraciflua	-77.788588	34.262417	GBIF
Liquidambar styraciflua	-88.848593	37.309529	GBIF
Liquidambar styraciflua	-81.538864	28.316827	GBIF
Liquidambar styraciflua	-81.182043	28.712836	GBIF
Liquidambar styraciflua	-83.771885	30.30471	GBIF
Liquidambar styraciflua	-76.700656	39.740222	GBIF
Liquidambar styraciflua	-83.725229	34.714382	GBIF
Liquidambar styraciflua	-81.156586	28.59952	GBIF
Liquidambar styraciflua	-75.189553	40.297945	GBIF
Liquidambar styraciflua	-89.797937	37.969228	GBIF
Liquidambar styraciflua	-83.666672	30.921836	GBIF
Liquidambar styraciflua	-85.766801	38.085147	GBIF
Liquidambar styraciflua	-89.778915	30.286819	GBIF
Liquidambar styraciflua	-89.797897	37.969208	GBIF
Liquidambar styraciflua	-77.356634	38.93043	GBIF
Liquidambar styraciflua	-81.244445	28.524678	GBIF
Liquidambar styraciflua	-73.921321	40.87853	GBIF
Liquidambar styraciflua	-85.006778	29.841673	GBIF
Liquidambar styraciflua	-78.49077	35.6872	GBIF
Liquidambar styraciflua	-84.481122	30.455219	GBIF
Liquidambar styraciflua	-94.246856	33.233538	GBIF
Liquidambar styraciflua	-84.500822	37.242972	GBIF
Liquidambar styraciflua	-88.618386	30.439286	GBIF
Liquidambar styraciflua	-88.549667	30.444006	GBIF
Liquidambar styraciflua	-94.246856	33.233538	GBIF
Liquidambar styraciflua	-73.513315	40.682102	GBIF
Liquidambar styraciflua	-88.549698	30.443769	GBIF
Liquidambar styraciflua	-76.129339	38.859058	GBIF
Liquidambar styraciflua	-94.244488	33.233204	GBIF
Liquidambar styraciflua	-75.49778	38.37424	GBIF
Liquidambar styraciflua	-88.549816	30.443953	GBIF
Liquidambar styraciflua	-85.006778	29.841673	GBIF
Liquidambar styraciflua	-88.549849	30.443971	GBIF
Liquidambar styraciflua	-97.275184	32.745748	GBIF
Liquidambar styraciflua	-78.805708	35.642488	GBIF
Liquidambar styraciflua	-94.567998	32.274087	GBIF
Liquidambar styraciflua	-75.163018	39.771725	GBIF
Liquidambar styraciflua	-88.691239	30.357411	GBIF
Liquidambar styraciflua	-82.256103	29.11557	GBIF
Liquidambar styraciflua	-80.994264	28.571481	GBIF
Liquidambar styraciflua	-81.442753	28.45886	GBIF
Liquidambar styraciflua	-89.64547	39.841683	GBIF
Liquidambar styraciflua	-73.967095	40.809178	GBIF
Liquidambar styraciflua	-73.898025	42.812063	GBIF
Liquidambar styraciflua	-75.145426	39.741697	GBIF
Liquidambar styraciflua	-93.72297	30.782538	GBIF
Liquidambar styraciflua	-77.761184	34.324216	GBIF
Liquidambar styraciflua	-77.1922	35.5635	GBIF
Liquidambar styraciflua	-76.855368	39.045603	GBIF
Liquidambar styraciflua	-93.294217	32.672697	GBIF
Liquidambar styraciflua	-79.440964	35.993987	GBIF
Liquidambar styraciflua	-117.507214	33.898518	GBIF
Liquidambar styraciflua	-75.144419	39.742455	GBIF
Liquidambar styraciflua	-95.266414	30.056718	GBIF
Liquidambar styraciflua	-81.531494	27.471514	GBIF
Liquidambar styraciflua	-88.489929	33.606419	GBIF
Liquidambar styraciflua	-90.126814	30.52253	GBIF
Liquidambar styraciflua	-76.927518	39.048953	GBIF
Liquidambar styraciflua	-80.909524	35.717676	GBIF
Liquidambar styraciflua	-79.564665	36.051156	GBIF
Liquidambar styraciflua	-76.925098	39.048744	GBIF
Liquidambar styraciflua	-76.784764	39.072845	GBIF
Liquidambar styraciflua	-80.948891	35.650277	GBIF
Liquidambar styraciflua	-93.29473	32.673143	GBIF
Liquidambar styraciflua	-79.319508	35.94537	GBIF
Liquidambar styraciflua	175.2996188	-37.798161	GBIF
Liquidambar styraciflua	175.2996188	-37.798161	GBIF
Liquidambar styraciflua	4.66845	51.25111	GBIF
Liquidambar styraciflua	-96.826539	32.430619	GBIF
Liquidambar styraciflua	-81.58534	38.389045	GBIF
Liquidambar styraciflua	-80.063087	34.369414	GBIF
Liquidambar styraciflua	-75.375329	40.098143	GBIF
Liquidambar styraciflua	-85.227541	30.812275	GBIF
Liquidambar styraciflua	-81.007005	35.243335	GBIF
Liquidambar styraciflua	-95.548926	29.988029	GBIF
Liquidambar styraciflua	-81.131797	38.117397	GBIF
Liquidambar styraciflua	-89.050629	40.651101	GBIF
Liquidambar styraciflua	-81.573932	29.081462	GBIF
Liquidambar styraciflua	-79.21602	43.219713	GBIF
Liquidambar styraciflua	-82.071302	29.076518	GBIF
Liquidambar styraciflua	-83.636764	41.613166	GBIF
Liquidambar styraciflua	-81.967218	33.385318	GBIF
Liquidambar styraciflua	-82.321267	36.31725	GBIF
Liquidambar styraciflua	-76.594017	39.162754	GBIF
Liquidambar styraciflua	-76.58502	38.486543	GBIF
Liquidambar styraciflua	-79.215828	43.219247	GBIF
Liquidambar styraciflua	-83.818676	35.716203	GBIF
Liquidambar styraciflua	-74.422533	40.476554	GBIF
Liquidambar styraciflua	-93.120833	30.942569	GBIF
Liquidambar styraciflua	-74.177603	40.53084	GBIF
Liquidambar styraciflua	-77.063412	38.933734	GBIF
Liquidambar styraciflua	-83.688878	35.640125	GBIF
Liquidambar styraciflua	-82.285958	29.550238	GBIF
Liquidambar styraciflua	-81.13957	29.435515	GBIF
Liquidambar styraciflua	-76.737031	39.060696	GBIF
Liquidambar styraciflua	-83.22857	42.070866	GBIF
Liquidambar styraciflua	-72.561447	42.079164	GBIF
Liquidambar styraciflua	-84.555433	39.19237	GBIF
Liquidambar styraciflua	-80.8435	35.1895	GBIF
Liquidambar styraciflua	-76.797455	39.02942	GBIF
Liquidambar styraciflua	-75.151416	39.746366	GBIF
Liquidambar styraciflua	-76.794482	39.026989	GBIF
Liquidambar styraciflua	-77.852539	36.513264	GBIF
Liquidambar styraciflua	-79.810198	36.06893	GBIF
Liquidambar styraciflua	-93.776505	31.270242	GBIF
Liquidambar styraciflua	-122.755488	48.996677	GBIF
Liquidambar styraciflua	-85.40118	42.40521	GBIF
Liquidambar styraciflua	-80.648247	41.106469	GBIF
Liquidambar styraciflua	-95.320497	30.292695	GBIF
Liquidambar styraciflua	-81.333515	40.663559	GBIF
Liquidambar styraciflua	-83.830155	40.768125	GBIF
Liquidambar styraciflua	-85.693032	38.238629	GBIF
Liquidambar styraciflua	-95.952446	36.050255	GBIF
Liquidambar styraciflua	-79.224196	35.468354	GBIF
Liquidambar styraciflua	-89.885283	34.048841	GBIF
Liquidambar styraciflua	-89.882993	34.040759	GBIF
Liquidambar styraciflua	-84.428829	39.349874	GBIF
Liquidambar styraciflua	-84.502827	30.458634	GBIF
Liquidambar styraciflua	-75.965231	39.165876	GBIF
Liquidambar styraciflua	-85.898361	33.844299	GBIF
Liquidambar styraciflua	-91.167232	30.412637	GBIF
Liquidambar styraciflua	-89.959887	34.653128	GBIF
Liquidambar styraciflua	-84.088202	39.156534	GBIF
Liquidambar styraciflua	-89.925346	34.178776	GBIF
Liquidambar styraciflua	-82.350397	34.769931	GBIF
Liquidambar styraciflua	-79.903403	36.023972	GBIF
Liquidambar styraciflua	-79.807571	36.072256	GBIF
Liquidambar styraciflua	-94.240167	30.346636	GBIF
Liquidambar styraciflua	-85.557811	38.281714	GBIF
Liquidambar styraciflua	-76.097763	38.4487	GBIF
Liquidambar styraciflua	-85.627138	38.335838	GBIF
Liquidambar styraciflua	-82.318029	34.905307	GBIF
Liquidambar styraciflua	-77.058219	38.69017	GBIF
Liquidambar styraciflua	-74.407819	40.679864	GBIF
Liquidambar styraciflua	-77.063447	38.77558	GBIF
Liquidambar styraciflua	-89.507311	37.767086	GBIF
Liquidambar styraciflua	-79.807311	36.066944	GBIF
Liquidambar styraciflua	-77.05023	38.777864	GBIF
Liquidambar styraciflua	-77.536509	37.572652	GBIF
Liquidambar styraciflua	-89.707376	30.302727	GBIF
Liquidambar styraciflua	-95.412911	29.929986	GBIF
Liquidambar styraciflua	-74.09818	40.969953	GBIF
Liquidambar styraciflua	-78.801082	35.71568	GBIF
Liquidambar styraciflua	-79.813758	36.072333	GBIF
Liquidambar styraciflua	-82.492888	35.137506	GBIF
Liquidambar styraciflua	-82.758598	28.0236	GBIF
Liquidambar styraciflua	-75.529738	40.003457	GBIF
Liquidambar styraciflua	-75.98883	40.361823	GBIF
Liquidambar styraciflua	-91.608142	35.802847	GBIF
Liquidambar styraciflua	-81.601717	30.244497	GBIF
Liquidambar styraciflua	-82.416998	29.724606	GBIF
Liquidambar styraciflua	-77.236809	38.64443	GBIF
Liquidambar styraciflua	-82.2277	27.882263	GBIF
Liquidambar styraciflua	-89.679695	35.087792	GBIF
Liquidambar styraciflua	-78.157775	39.038769	GBIF
Liquidambar styraciflua	-74.36668	40.400339	GBIF
Liquidambar styraciflua	-90.384364	15.477347	GBIF
Liquidambar styraciflua	-78.776043	33.782292	GBIF
Liquidambar styraciflua	-95.167033	30.138473	GBIF
Liquidambar styraciflua	-77.536233	37.572343	GBIF
Liquidambar styraciflua	-76.533654	38.69479	GBIF
Liquidambar styraciflua	-94.413756	30.545508	GBIF
Liquidambar styraciflua	-79.860994	35.170518	GBIF
Liquidambar styraciflua	-81.440474	30.260004	GBIF
Liquidambar styraciflua	-84.541343	30.436025	GBIF
Liquidambar styraciflua	-74.498416	40.409561	GBIF
Liquidambar styraciflua	-76.334602	37.022001	GBIF
Liquidambar styraciflua	-84.480661	39.554439	GBIF
Liquidambar styraciflua	-77.300845	39.113101	GBIF
Liquidambar styraciflua	-82.302863	29.610762	GBIF
Liquidambar styraciflua	-78.952788	35.975322	GBIF
Liquidambar styraciflua	-75.529738	40.003457	GBIF
Liquidambar styraciflua	-89.060814	40.64492	GBIF
Liquidambar styraciflua	-75.847453	40.232467	GBIF
Liquidambar styraciflua	-82.300678	29.570596	GBIF
Liquidambar styraciflua	-80.000323	36.17417	GBIF
Liquidambar styraciflua	6.921323	43.659036	GBIF
Liquidambar styraciflua	-76.991609	38.98115	GBIF
Liquidambar styraciflua	-77.090942	38.919405	GBIF
Liquidambar styraciflua	-76.138322	38.450455	GBIF
Liquidambar styraciflua	-89.062805	40.643875	GBIF
Liquidambar styraciflua	-87.722871	41.953017	GBIF
Liquidambar styraciflua	-79.809673	36.071281	GBIF
Liquidambar styraciflua	6.921214	43.65922	GBIF
Liquidambar styraciflua	-94.417725	30.553397	GBIF
Liquidambar styraciflua	-92.166419	32.507884	GBIF
Liquidambar styraciflua	-76.253684	35.915953	GBIF
Liquidambar styraciflua	-82.429752	29.094274	GBIF
Liquidambar styraciflua	-84.259198	30.525962	GBIF
Liquidambar styraciflua	-72.993746	40.767881	GBIF
Liquidambar styraciflua	6.921272	43.659058	GBIF
Liquidambar styraciflua	-81.090259	32.154538	GBIF
Liquidambar styraciflua	-76.426083	35.839852	GBIF
Liquidambar styraciflua	6.921246	43.659042	GBIF
Liquidambar styraciflua	-88.862369	35.704017	GBIF
Liquidambar styraciflua	-89.595078	37.979258	GBIF
Liquidambar styraciflua	6.921429	43.659015	GBIF
Liquidambar styraciflua	-79.939703	35.9474	GBIF
Liquidambar styraciflua	-75.670312	39.878628	GBIF
Liquidambar styraciflua	-77.931743	37.670366	GBIF
Liquidambar styraciflua	-76.951783	38.876738	GBIF
Liquidambar styraciflua	-78.461291	36.050449	GBIF
Liquidambar styraciflua	-86.925996	34.909323	GBIF
Liquidambar styraciflua	-81.460341	28.712209	GBIF
Liquidambar styraciflua	-76.842644	39.204672	GBIF
Liquidambar styraciflua	-77.046032	39.273498	GBIF
Liquidambar styraciflua	-77.530449	39.448876	GBIF
Liquidambar styraciflua	-81.498239	30.383114	GBIF
Liquidambar styraciflua	-76.123069	38.442603	GBIF
Liquidambar styraciflua	-84.465581	42.728245	GBIF
Liquidambar styraciflua	-79.054859	35.892646	GBIF
Liquidambar styraciflua	-76.98459	37.509706	GBIF
Liquidambar styraciflua	-89.060119	40.64493	GBIF
Liquidambar styraciflua	-88.072054	41.739216	GBIF
Liquidambar styraciflua	-86.787186	33.293732	GBIF
Liquidambar styraciflua	-78.873847	36.001442	GBIF
Liquidambar styraciflua	6.9213	43.659086	GBIF
Liquidambar styraciflua	-77.05072	38.773334	GBIF
Liquidambar styraciflua	6.921289	43.658998	GBIF
Liquidambar styraciflua	-84.633913	30.440545	GBIF
Liquidambar styraciflua	-89.060814	40.64592	GBIF
Liquidambar styraciflua	-94.246375	35.758083	GBIF
Liquidambar styraciflua	-74.355252	40.336951	GBIF
Liquidambar styraciflua	-2.880625	53.860647	GBIF
Liquidambar styraciflua	-82.322975	29.624806	GBIF
Liquidambar styraciflua	-78.492575	36.610036	GBIF
Liquidambar styraciflua	-88.204571	34.935558	GBIF
Liquidambar styraciflua	6.921421	43.658983	GBIF
Liquidambar styraciflua	-78.151656	38.710269	GBIF
Liquidambar styraciflua	-77.536532	37.572489	GBIF
Liquidambar styraciflua	-97.409787	32.825445	GBIF
Liquidambar styraciflua	-81.579255	38.392745	GBIF
Liquidambar styraciflua	-81.166498	31.979837	GBIF
Liquidambar styraciflua	-75.095833	39.818867	GBIF
Liquidambar styraciflua	-79.818811	36.065076	GBIF
Liquidambar styraciflua	-77.857974	34.229586	GBIF
Liquidambar styraciflua	6.921343	43.659013	GBIF
Liquidambar styraciflua	-79.818468	36.123008	GBIF
Liquidambar styraciflua	-77.056878	38.690972	GBIF
Liquidambar styraciflua	-81.534003	41.477988	GBIF
Liquidambar styraciflua	-83.731755	33.588343	GBIF
Liquidambar styraciflua	-82.429052	28.614391	GBIF
Liquidambar styraciflua	-89.907894	34.384143	GBIF
Liquidambar styraciflua	-82.522394	35.260184	GBIF
Liquidambar styraciflua	-78.805708	35.642488	GBIF
Liquidambar styraciflua	-75.564361	39.193778	GBIF
Liquidambar styraciflua	-75.25962	39.890071	GBIF
Liquidambar styraciflua	-84.011717	33.905392	GBIF
Liquidambar styraciflua	-81.550171	34.37619	GBIF
Liquidambar styraciflua	6.92125	43.659127	GBIF
Liquidambar styraciflua	-73.965343	40.811039	GBIF
Liquidambar styraciflua	-85.372712	34.931545	GBIF
Liquidambar styraciflua	-82.398851	29.638633	GBIF
Liquidambar styraciflua	-93.056732	34.924502	GBIF
Liquidambar styraciflua	-82.373288	28.074121	GBIF
Liquidambar styraciflua	-89.465343	34.663732	GBIF
Liquidambar styraciflua	-77.135648	35.028567	GBIF
Liquidambar styraciflua	-85.643946	33.282494	GBIF
Liquidambar styraciflua	-95.878169	32.207505	GBIF
Liquidambar styraciflua	-76.775693	38.893224	GBIF
Liquidambar styraciflua	-79.049281	35.914158	GBIF
Liquidambar styraciflua	-79.74943	35.994452	GBIF
Liquidambar styraciflua	-95.491163	29.788753	GBIF
Liquidambar styraciflua	-79.816903	36.06771	GBIF
Liquidambar styraciflua	-89.129171	30.665268	GBIF
Liquidambar styraciflua	-73.55262	41.284663	GBIF
Liquidambar styraciflua	-79.048571	35.913435	GBIF
Liquidambar styraciflua	-81.070389	31.963112	GBIF
Liquidambar styraciflua	-88.624753	30.567453	GBIF
Liquidambar styraciflua	-76.009942	37.329063	GBIF
Liquidambar styraciflua	-75.147302	39.748322	GBIF
Liquidambar styraciflua	-80.92569	32.689711	GBIF
Liquidambar styraciflua	-79.423514	35.955954	GBIF
Liquidambar styraciflua	-76.449455	37.689147	GBIF
Liquidambar styraciflua	-78.314903	36.523186	GBIF
Liquidambar styraciflua	-82.747172	29.35681	GBIF
Liquidambar styraciflua	-77.083397	37.518828	GBIF
Liquidambar styraciflua	-82.617932	29.013741	GBIF
Liquidambar styraciflua	-83.423561	33.95127	GBIF
Liquidambar styraciflua	-77.312089	38.873117	GBIF
Liquidambar styraciflua	-78.451369	38.052366	GBIF
Liquidambar styraciflua	-95.533295	30.617045	GBIF
Liquidambar styraciflua	-94.379905	30.582838	GBIF
Liquidambar styraciflua	-89.129193	30.665271	GBIF
Liquidambar styraciflua	-82.54699	27.372632	GBIF
Liquidambar styraciflua	-82.54699	27.372632	GBIF
Liquidambar styraciflua	-79.762609	36.004876	GBIF
Liquidambar styraciflua	-90.034734	35.356191	GBIF
Liquidambar styraciflua	-74.758247	40.310817	GBIF
Liquidambar styraciflua	-95.627019	29.825233	GBIF
Liquidambar styraciflua	-75.05815	39.901844	GBIF
Liquidambar styraciflua	-82.418456	29.745311	GBIF
Liquidambar styraciflua	-81.482207	41.382249	GBIF
Liquidambar styraciflua	-84.091288	30.333278	GBIF
Liquidambar styraciflua	-82.54699	27.372632	GBIF
Liquidambar styraciflua	-89.822105	30.290838	GBIF
Liquidambar styraciflua	-95.316555	30.945376	GBIF
Liquidambar styraciflua	-74.504751	40.044188	GBIF
Liquidambar styraciflua	-78.812456	35.953131	GBIF
Liquidambar styraciflua	-80.81727	35.237495	GBIF
Liquidambar styraciflua	-79.320653	35.944699	GBIF
Liquidambar styraciflua	-81.591007	41.17062	GBIF
Liquidambar styraciflua	-95.398476	30.096939	GBIF
Liquidambar styraciflua	-81.304361	41.60783	GBIF
Liquidambar styraciflua	-76.82786	39.13592	GBIF
Liquidambar styraciflua	-89.822662	30.291433	GBIF
Liquidambar styraciflua	-74.94078	40.105228	GBIF
Liquidambar styraciflua	-79.234412	36.27875	GBIF
Liquidambar styraciflua	-81.47756	41.399296	GBIF
Liquidambar styraciflua	-79.320439	35.94478	GBIF
Liquidambar styraciflua	-78.930008	35.98642	GBIF
Liquidambar styraciflua	-79.432992	36.142742	GBIF
Liquidambar styraciflua	-122.859122	45.50777	GBIF
Liquidambar styraciflua	-97.501227	35.266807	GBIF
Liquidambar styraciflua	-79.791975	36.072635	GBIF
Liquidambar styraciflua	-94.417725	30.553397	GBIF
Liquidambar styraciflua	-78.579877	35.893836	GBIF
Liquidambar styraciflua	-94.377912	30.580259	GBIF
Liquidambar styraciflua	-95.634567	29.591661	GBIF
Liquidambar styraciflua	-95.570167	30.181228	GBIF
Liquidambar styraciflua	-74.151299	41.010184	GBIF
Liquidambar styraciflua	-83.673869	42.307874	GBIF
Liquidambar styraciflua	-78.409502	37.302836	GBIF
Liquidambar styraciflua	-81.189362	35.308588	GBIF
Liquidambar styraciflua	-86.634225	34.70743	GBIF
Liquidambar styraciflua	-82.360115	27.682495	GBIF
Liquidambar styraciflua	-86.205322	39.816956	GBIF
Liquidambar styraciflua	-86.924795	40.444827	GBIF
Liquidambar styraciflua	-76.541213	37.300655	GBIF
Liquidambar styraciflua	-87.55542	33.033253	GBIF
Liquidambar styraciflua	-74.465312	40.524499	GBIF
Liquidambar styraciflua	-79.417168	35.955514	GBIF
Liquidambar styraciflua	-86.908974	40.421112	GBIF
Liquidambar styraciflua	-82.394701	29.708066	GBIF
Liquidambar styraciflua	-78.69777	34.331767	GBIF
Liquidambar styraciflua	-79.275668	35.957742	GBIF
Liquidambar styraciflua	-97.738297	30.241177	GBIF
Liquidambar styraciflua	-78.494505	35.851667	GBIF
Liquidambar styraciflua	-77.282356	35.767343	GBIF
Liquidambar styraciflua	-85.363	35.010208	GBIF
Liquidambar styraciflua	-80.722049	35.484913	GBIF
Liquidambar styraciflua	-80.693871	35.527836	GBIF
Liquidambar styraciflua	-92.913608	34.431237	GBIF
Liquidambar styraciflua	-84.705487	39.52121	GBIF
Liquidambar styraciflua	-77.282363	35.767409	GBIF
Liquidambar styraciflua	-88.059792	33.810888	GBIF
Liquidambar styraciflua	-122.754129	38.45708	GBIF
Liquidambar styraciflua	-81.188698	35.314552	GBIF
Liquidambar styraciflua	-80.917238	35.71698	GBIF
Liquidambar styraciflua	-84.978101	35.086097	GBIF
Liquidambar styraciflua	-80.822736	35.346436	GBIF
Liquidambar styraciflua	-74.519429	40.694737	GBIF
Liquidambar styraciflua	-73.808822	40.990322	GBIF
Liquidambar styraciflua	18.846147	-33.94403	GBIF
Liquidambar styraciflua	-81.196222	28.59987	GBIF
Liquidambar styraciflua	-79.203787	33.988367	GBIF
Liquidambar styraciflua	-84.301227	35.846775	GBIF
Liquidambar styraciflua	-79.042519	35.913872	GBIF
Liquidambar styraciflua	-85.476317	32.551937	GBIF
Liquidambar styraciflua	-82.184806	27.974815	GBIF
Liquidambar styraciflua	-79.42311	35.957358	GBIF
Liquidambar styraciflua	-73.914768	40.655189	GBIF
Liquidambar styraciflua	-78.625891	35.791298	GBIF
Liquidambar styraciflua	-77.399969	37.223724	GBIF
Liquidambar styraciflua	-89.927372	34.243909	GBIF
Liquidambar styraciflua	-80.318267	35.22047	GBIF
Liquidambar styraciflua	-82.85927	34.685107	GBIF
Liquidambar styraciflua	-77.233502	38.647834	GBIF
Liquidambar styraciflua	-88.573455	37.465512	GBIF
Liquidambar styraciflua	-74.43169	40.479772	GBIF
Liquidambar styraciflua	-73.890732	40.889545	GBIF
Liquidambar styraciflua	-95.316599	33.166794	GBIF
Liquidambar styraciflua	-86.731391	34.716144	GBIF
Liquidambar styraciflua	-74.509967	39.959041	GBIF
Liquidambar styraciflua	-85.98201	30.69422	GBIF
Liquidambar styraciflua	-85.338047	34.837947	GBIF
Liquidambar styraciflua	-82.030761	27.98412	GBIF
Liquidambar styraciflua	-88.46585	31.784102	GBIF
Liquidambar styraciflua	-74.557551	40.135314	GBIF
Liquidambar styraciflua	-96.64015	32.808347	GBIF
Liquidambar styraciflua	-78.754122	35.672139	GBIF
Liquidambar styraciflua	-84.632975	35.172831	GBIF
Liquidambar styraciflua	-87.702492	32.05467	GBIF
Liquidambar styraciflua	-75.097367	40.080003	GBIF
Liquidambar styraciflua	-78.0078	36.1484	GBIF
Liquidambar styraciflua	-77.8874	36.247	GBIF
Liquidambar styraciflua	-90.578499	41.535111	GBIF
Liquidambar styraciflua	-75.640814	38.035186	GBIF
Liquidambar styraciflua	-82.190938	27.828426	GBIF
Liquidambar styraciflua	-90.116705	29.783691	GBIF
Liquidambar styraciflua	-81.250147	31.995575	GBIF
Liquidambar styraciflua	-81.325073	28.682021	GBIF
Liquidambar styraciflua	-89.878661	30.054627	GBIF
Liquidambar styraciflua	-82.328954	29.684936	GBIF
Liquidambar styraciflua	-81.130303	34.084658	GBIF
Liquidambar styraciflua	-83.382549	34.025019	GBIF
Liquidambar styraciflua	-77.048111	38.909675	GBIF
Liquidambar styraciflua	-95.071715	29.593936	GBIF
Liquidambar styraciflua	-95.144561	29.905392	GBIF
Liquidambar styraciflua	-88.228637	37.004547	GBIF
Liquidambar styraciflua	-79.275413	35.956092	GBIF
Liquidambar styraciflua	-90.280146	38.641356	GBIF
Liquidambar styraciflua	-82.320555	29.5609	GBIF
Liquidambar styraciflua	-81.306877	28.64456	GBIF
Liquidambar styraciflua	-95.485592	30.236392	GBIF
Liquidambar styraciflua	-84.302267	30.402863	GBIF
Liquidambar styraciflua	-86.036446	33.317186	GBIF
Liquidambar styraciflua	-76.679267	39.548237	GBIF
Liquidambar styraciflua	-84.921456	31.465336	GBIF
Liquidambar styraciflua	-80.83732	35.499672	GBIF
Liquidambar styraciflua	-84.521319	34.242509	GBIF
Liquidambar styraciflua	-76.53115	38.790162	GBIF
Liquidambar styraciflua	-85.077499	34.840534	GBIF
Liquidambar styraciflua	-77.176689	39.004364	GBIF
Liquidambar styraciflua	-80.973579	35.371807	GBIF
Liquidambar styraciflua	-84.150097	30.261744	GBIF
Liquidambar styraciflua	-84.331543	34.236191	GBIF
Liquidambar styraciflua	-79.500706	36.111959	GBIF
Liquidambar styraciflua	-81.495667	28.761195	GBIF
Liquidambar styraciflua	-82.360597	28.395214	GBIF
Liquidambar styraciflua	-75.158879	39.929262	GBIF
Liquidambar styraciflua	-82.826635	35.181246	GBIF
Liquidambar styraciflua	-82.34769	28.086274	GBIF
Liquidambar styraciflua	-81.129508	34.08497	GBIF
Liquidambar styraciflua	-88.230767	37.002319	GBIF
Liquidambar styraciflua	-92.269762	35.615192	GBIF
Liquidambar styraciflua	-79.109863	33.474868	GBIF
Liquidambar styraciflua	-80.484397	41.247603	GBIF
Liquidambar styraciflua	-70.484214	41.71155	GBIF
Liquidambar styraciflua	-76.952799	38.91295	GBIF
Liquidambar styraciflua	-120.402213	38.033267	GBIF
Liquidambar styraciflua	-89.924153	35.113632	GBIF
Liquidambar styraciflua	-89.034248	40.640981	GBIF
Liquidambar styraciflua	-95.54705	29.970025	GBIF
Liquidambar styraciflua	-81.653053	30.622453	GBIF
Liquidambar styraciflua	-88.995819	40.527926	GBIF
Liquidambar styraciflua	-77.285294	38.848553	GBIF
Liquidambar styraciflua	-77.343804	38.806832	GBIF
Liquidambar styraciflua	-78.686395	35.746875	GBIF
Liquidambar styraciflua	-75.558975	39.19558	GBIF
Liquidambar styraciflua	-76.818072	38.645198	GBIF
Liquidambar styraciflua	-84.330737	34.236272	GBIF
Liquidambar styraciflua	-82.337634	28.173667	GBIF
Liquidambar styraciflua	-87.385114	33.081	GBIF
Liquidambar styraciflua	-90.132883	29.79366	GBIF
Liquidambar styraciflua	-82.376964	28.599174	GBIF
Liquidambar styraciflua	-82.58908	28.911288	GBIF
Liquidambar styraciflua	-81.303705	28.719408	GBIF
Liquidambar styraciflua	-82.375402	28.599997	GBIF
Liquidambar styraciflua	-81.31888	32.021443	GBIF
Liquidambar styraciflua	-86.185915	39.917792	GBIF
Liquidambar styraciflua	-87.913283	30.628563	GBIF
Liquidambar styraciflua	-81.749267	28.193599	GBIF
Liquidambar styraciflua	174.690767	-36.36882	GBIF
Liquidambar styraciflua	-95.330543	29.94642	GBIF
Liquidambar styraciflua	-76.986867	37.470016	GBIF
Liquidambar styraciflua	-75.149001	39.74821	GBIF
Liquidambar styraciflua	-88.239265	31.782814	GBIF
Liquidambar styraciflua	-81.636696	29.250968	GBIF
Liquidambar styraciflua	-88.244743	31.823902	GBIF
Liquidambar styraciflua	-84.478907	39.151888	GBIF
Liquidambar styraciflua	-85.309403	31.054078	GBIF
Liquidambar styraciflua	-75.09523	40.352005	GBIF
Liquidambar styraciflua	-81.787238	27.71939	GBIF
Liquidambar styraciflua	-81.159278	28.597092	GBIF
Liquidambar styraciflua	-82.415153	29.717917	GBIF
Liquidambar styraciflua	-82.140185	30.738013	GBIF
Liquidambar styraciflua	-87.069968	14.008792	GBIF
Liquidambar styraciflua	-86.717126	31.643321	GBIF
Liquidambar styraciflua	-95.493111	30.229556	GBIF
Liquidambar styraciflua	-73.567844	40.868259	GBIF
Liquidambar styraciflua	-82.040442	33.080248	GBIF
Liquidambar styraciflua	-82.379507	27.677106	GBIF
Liquidambar styraciflua	-82.466461	32.148815	GBIF
Liquidambar styraciflua	-90.981008	30.48073	GBIF
Liquidambar styraciflua	-92.196977	32.49411	GBIF
Liquidambar styraciflua	-79.97918	33.207992	GBIF
Liquidambar styraciflua	-70.262232	43.653436	GBIF
Liquidambar styraciflua	-73.690278	40.975	GBIF
Liquidambar styraciflua	-75.945143	38.969089	GBIF
Liquidambar styraciflua	-89.032163	40.64156	GBIF
Liquidambar styraciflua	-90.115958	30.39112	GBIF
Liquidambar styraciflua	-90.162055	32.312915	GBIF
Liquidambar styraciflua	-82.46	29.715728	GBIF
Liquidambar styraciflua	-79.206911	33.987893	GBIF
Liquidambar styraciflua	-75.147122	39.741319	GBIF
Liquidambar styraciflua	-82.32766	28.61217	GBIF
Liquidambar styraciflua	-80.022157	32.81067	GBIF
Liquidambar styraciflua	-74.0813	40.033578	GBIF
Liquidambar styraciflua	-82.459022	29.713242	GBIF
Liquidambar styraciflua	-82.409831	29.637048	GBIF
Liquidambar styraciflua	-91.751638	30.539603	GBIF
Liquidambar styraciflua	-81.306803	28.64437	GBIF
Liquidambar styraciflua	-85.48472	34.833172	GBIF
Liquidambar styraciflua	-97.741015	30.323631	GBIF
Liquidambar styraciflua	-82.423911	29.927356	GBIF
Liquidambar styraciflua	-91.146385	30.455906	GBIF
Liquidambar styraciflua	-82.461136	29.715206	GBIF
Liquidambar styraciflua	-77.560239	37.637441	GBIF
Liquidambar styraciflua	-92.057042	30.216364	GBIF
Liquidambar styraciflua	-81.269508	40.538005	GBIF
Liquidambar styraciflua	-75.146025	38.219341	GBIF
Liquidambar styraciflua	-95.56117	30.151985	GBIF
Liquidambar styraciflua	-95.09471	29.556937	GBIF
Liquidambar styraciflua	-81.454241	33.817716	GBIF
Liquidambar styraciflua	-80.046334	32.98186	GBIF
Liquidambar styraciflua	-73.127467	40.897697	GBIF
Liquidambar styraciflua	-91.977464	30.021045	GBIF
Liquidambar styraciflua	-85.821579	32.821136	GBIF
Liquidambar styraciflua	-118.862287	35.436687	GBIF
Liquidambar styraciflua	-95.299447	32.469475	GBIF
Liquidambar styraciflua	-84.677174	34.161728	GBIF
Liquidambar styraciflua	-81.812607	35.133923	GBIF
Liquidambar styraciflua	-80.142448	32.963701	GBIF
Liquidambar styraciflua	-94.03191	33.191659	GBIF
Liquidambar styraciflua	-83.094261	31.034634	GBIF
Liquidambar styraciflua	-84.270217	33.839395	GBIF
Liquidambar styraciflua	-95.64492	29.954792	GBIF
Liquidambar styraciflua	-86.792123	33.387219	GBIF
Liquidambar styraciflua	-73.7775	40.990278	GBIF
Liquidambar styraciflua	-85.416024	40.199506	GBIF
Liquidambar styraciflua	-93.056553	34.654423	GBIF
Liquidambar styraciflua	-75.199778	39.985832	GBIF
Liquidambar styraciflua	-90.578939	41.534239	GBIF
Liquidambar styraciflua	-95.526854	30.208103	GBIF
Liquidambar styraciflua	-74.640275	40.342378	GBIF
Liquidambar styraciflua	-76.007732	37.236756	GBIF
Liquidambar styraciflua	-75.670236	39.875893	GBIF
Liquidambar styraciflua	-89.031967	40.641597	GBIF
Liquidambar styraciflua	-89.510025	37.839447	GBIF
Liquidambar styraciflua	-79.977638	32.726593	GBIF
Liquidambar styraciflua	-84.339326	33.585078	GBIF
Liquidambar styraciflua	-81.4169	28.808747	GBIF
Liquidambar styraciflua	-84.99858	33.42855	GBIF
Liquidambar styraciflua	6.111836	51.859675	GBIF
Liquidambar styraciflua	-77.0858	34.687313	GBIF
Liquidambar styraciflua	-73.703147	40.949388	GBIF
Liquidambar styraciflua	-79.188189	35.768961	GBIF
Liquidambar styraciflua	-0.170726	51.505039	GBIF
Liquidambar styraciflua	-76.708191	34.73851	GBIF
Liquidambar styraciflua	-84.986922	30.463825	GBIF
Liquidambar styraciflua	-96.731798	32.894021	GBIF
Liquidambar styraciflua	-86.942579	30.628725	GBIF
Liquidambar styraciflua	-95.524943	30.209655	GBIF
Liquidambar styraciflua	-77.070837	39.015401	GBIF
Liquidambar styraciflua	-97.615049	35.527132	GBIF
Liquidambar styraciflua	-81.374313	30.141155	GBIF
Liquidambar styraciflua	-76.034445	36.914735	GBIF
Liquidambar styraciflua	-82.034554	29.201694	GBIF
Liquidambar styraciflua	-81.44631	40.577263	GBIF
Liquidambar styraciflua	-81.811662	35.132578	GBIF
Liquidambar styraciflua	-83.239261	30.259969	GBIF
Liquidambar styraciflua	-80.751459	35.560712	GBIF
Liquidambar styraciflua	-76.151724	36.581785	GBIF
Liquidambar styraciflua	-80.997116	28.569628	GBIF
Liquidambar styraciflua	-95.527848	30.208819	GBIF
Liquidambar styraciflua	-82.934103	30.394292	GBIF
Liquidambar styraciflua	-80.774877	35.449539	GBIF
Liquidambar styraciflua	-76.260619	39.173647	GBIF
Liquidambar styraciflua	-84.392447	30.509797	GBIF
Liquidambar styraciflua	-95.5189	30.210882	GBIF
Liquidambar styraciflua	-76.152626	36.584688	GBIF
Liquidambar styraciflua	-84.324333	33.78995	GBIF
Liquidambar styraciflua	-93.096323	35.540168	GBIF
Liquidambar styraciflua	-81.338768	28.944824	GBIF
Liquidambar styraciflua	-95.52868	30.209073	GBIF
Liquidambar styraciflua	-76.511644	38.814078	GBIF
Liquidambar styraciflua	-83.244539	30.254625	GBIF
Liquidambar styraciflua	-76.692811	37.257586	GBIF
Liquidambar styraciflua	-76.267528	38.975341	GBIF
Liquidambar styraciflua	-76.546762	38.255635	GBIF
Liquidambar styraciflua	-96.902906	32.655703	GBIF
Liquidambar styraciflua	-8.382952	39.822363	GBIF
Liquidambar styraciflua	-88.127151	34.829704	GBIF
Liquidambar styraciflua	-76.901582	38.838602	GBIF
Liquidambar styraciflua	-81.617013	30.442045	GBIF
Liquidambar styraciflua	-86.099494	37.152242	GBIF
Liquidambar styraciflua	-89.509347	37.839613	GBIF
Liquidambar styraciflua	-74.640495	40.345225	GBIF
Liquidambar styraciflua	-75.217485	40.030604	GBIF
Liquidambar styraciflua	-78.754097	35.672095	GBIF
Liquidambar styraciflua	-87.183067	30.639683	GBIF
Liquidambar styraciflua	-73.366099	40.794221	GBIF
Liquidambar styraciflua	-85.789772	38.163662	GBIF
Liquidambar styraciflua	-89.488838	37.454475	GBIF
Liquidambar styraciflua	-89.031647	40.641412	GBIF
Liquidambar styraciflua	-89.510292	37.839947	GBIF
Liquidambar styraciflua	-93.212313	36.071018	GBIF
Liquidambar styraciflua	-95.516155	30.209238	GBIF
Liquidambar styraciflua	-95.52145	30.211138	GBIF
Liquidambar styraciflua	-82.038292	28.795522	GBIF
Liquidambar styraciflua	-76.038845	36.909568	GBIF
Liquidambar styraciflua	-95.526821	30.208152	GBIF
Liquidambar styraciflua	-76.163596	36.578882	GBIF
Liquidambar styraciflua	-81.338951	28.944839	GBIF
Liquidambar styraciflua	-86.261002	34.529017	GBIF
Liquidambar styraciflua	-95.527629	30.208599	GBIF
Liquidambar styraciflua	-81.81489	35.135716	GBIF
Liquidambar styraciflua	-77.240238	38.406365	GBIF
Liquidambar styraciflua	-76.480539	39.164105	GBIF
Liquidambar styraciflua	-73.913753	41.386436	GBIF
Liquidambar styraciflua	-79.938185	36.026773	GBIF
Liquidambar styraciflua	-86.782975	34.552095	GBIF
Liquidambar styraciflua	-82.140289	30.738955	GBIF
Liquidambar styraciflua	-86.700366	34.709397	GBIF
Liquidambar styraciflua	-79.034841	35.140049	GBIF
Liquidambar styraciflua	-93.093989	35.541034	GBIF
Liquidambar styraciflua	-91.119112	30.690685	GBIF
Liquidambar styraciflua	-89.623921	39.794115	GBIF
Liquidambar styraciflua	-95.245488	29.784487	GBIF
Liquidambar styraciflua	-89.991582	38.802047	GBIF
Liquidambar styraciflua	-95.246609	29.78222	GBIF
Liquidambar styraciflua	-75.389889	40.21212	GBIF
Liquidambar styraciflua	-91.937044	33.170034	GBIF
Liquidambar styraciflua	-75.354064	40.299343	GBIF
Liquidambar styraciflua	-74.935587	40.976759	GBIF
Liquidambar styraciflua	-80.602551	35.560269	GBIF
Liquidambar styraciflua	-80.717704	35.469981	GBIF
Liquidambar styraciflua	-84.349275	30.308847	GBIF
Liquidambar styraciflua	-118.835604	35.217323	GBIF
Liquidambar styraciflua	-8.560037	40.630259	GBIF
Liquidambar styraciflua	-85.48677	32.660928	GBIF
Liquidambar styraciflua	-76.29813	36.920716	GBIF
Liquidambar styraciflua	-121.071361	38.681146	GBIF
Liquidambar styraciflua	-79.05035	35.908163	GBIF
Liquidambar styraciflua	-86.210696	39.910159	GBIF
Liquidambar styraciflua	-90.989356	31.423924	GBIF
Liquidambar styraciflua	-80.648428	35.510307	GBIF
Liquidambar styraciflua	-75.132011	40.333788	GBIF
Liquidambar styraciflua	-84.648589	35.176585	GBIF
Liquidambar styraciflua	-85.079366	41.015342	GBIF
Liquidambar styraciflua	-74.578194	40.358276	GBIF
Liquidambar styraciflua	-80.46695	33.494372	GBIF
Liquidambar styraciflua	-82.328163	29.559867	GBIF
Liquidambar styraciflua	-95.441834	30.252708	GBIF
Liquidambar styraciflua	-76.702324	39.315247	GBIF
Liquidambar styraciflua	-97.451653	32.814492	GBIF
Liquidambar styraciflua	-81.838325	34.941734	GBIF
Liquidambar styraciflua	-74.240163	40.800343	GBIF
Liquidambar styraciflua	-86.711762	33.546505	GBIF
Liquidambar styraciflua	-78.482365	35.647403	GBIF
Liquidambar styraciflua	-86.908065	40.425869	GBIF
Liquidambar styraciflua	-87.72337	41.953261	GBIF
Liquidambar styraciflua	-90.094083	30.002098	GBIF
Liquidambar styraciflua	-79.7695	34.951542	GBIF
Liquidambar styraciflua	-75.460817	40.102439	GBIF
Liquidambar styraciflua	-81.965995	35.004334	GBIF
Liquidambar styraciflua	-82.543215	37.468941	GBIF
Liquidambar styraciflua	-95.242289	29.783844	GBIF
Liquidambar styraciflua	-75.49758	38.374937	GBIF
Liquidambar styraciflua	-73.747523	40.740934	GBIF
Liquidambar styraciflua	-82.125537	39.367531	GBIF
Liquidambar styraciflua	-95.246137	29.782372	GBIF
Liquidambar styraciflua	-90.968262	30.469061	GBIF
Liquidambar styraciflua	-75.497514	38.374241	GBIF
Liquidambar styraciflua	-75.114999	39.708858	GBIF
Liquidambar styraciflua	-82.481882	40.088794	GBIF
Liquidambar styraciflua	-85.078609	41.016036	GBIF
Liquidambar styraciflua	-74.62863	39.958687	GBIF
Liquidambar styraciflua	-77.535983	37.570084	GBIF
Liquidambar styraciflua	-79.204202	33.988717	GBIF
Liquidambar styraciflua	-73.964637	40.663309	GBIF
Liquidambar styraciflua	-74.578384	40.35791	GBIF
Liquidambar styraciflua	-84.913241	39.823941	GBIF
Liquidambar styraciflua	-91.937044	33.170033	GBIF
Liquidambar styraciflua	-86.573138	39.27881	GBIF
Liquidambar styraciflua	-77.870232	34.223241	GBIF
Liquidambar styraciflua	-77.415162	37.235684	GBIF
Liquidambar styraciflua	-77.249712	39.056714	GBIF
Liquidambar styraciflua	-77.285898	38.567872	GBIF
Liquidambar styraciflua	-76.33798	37.021133	GBIF
Liquidambar styraciflua	-95.912163	36.105461	GBIF
Liquidambar styraciflua	-77.092972	37.651978	GBIF
Liquidambar styraciflua	-91.937044	33.170033	GBIF
Liquidambar styraciflua	-80.684287	35.439325	GBIF
Liquidambar styraciflua	-75.6822	38.274328	GBIF
Liquidambar styraciflua	-81.785355	26.174703	GBIF
Liquidambar styraciflua	-75.917528	39.447242	GBIF
Liquidambar styraciflua	-87.625854	33.004614	GBIF
Liquidambar styraciflua	-86.683299	33.524239	GBIF
Liquidambar styraciflua	-76.050517	39.560812	GBIF
Liquidambar styraciflua	-86.934691	40.425709	GBIF
Liquidambar styraciflua	-79.145081	34.627634	GBIF
Liquidambar styraciflua	-89.797149	33.790024	GBIF
Liquidambar styraciflua	-75.187543	40.099213	GBIF
Liquidambar styraciflua	-77.035793	39.137607	GBIF
Liquidambar styraciflua	-122.826162	45.519471	GBIF
Liquidambar styraciflua	-80.200463	40.516879	GBIF
Liquidambar styraciflua	-76.334455	37.022845	GBIF
Liquidambar styraciflua	-95.441834	30.252708	GBIF
Liquidambar styraciflua	-87.272417	32.144696	GBIF
Liquidambar styraciflua	-79.802144	36.070433	GBIF
Liquidambar styraciflua	-82.126566	39.372847	GBIF
Liquidambar styraciflua	-86.202835	39.81551	GBIF
Liquidambar styraciflua	-77.86248	40.796875	GBIF
Liquidambar styraciflua	-74.156752	40.572827	GBIF
Liquidambar styraciflua	-77.574785	37.563141	GBIF
Liquidambar styraciflua	-96.650608	33.196217	GBIF
Liquidambar styraciflua	-75.051191	39.656897	GBIF
Liquidambar styraciflua	-121.066111	38.893889	GBIF
Liquidambar styraciflua	-79.09028	33.517033	GBIF
Liquidambar styraciflua	-82.125	39.370608	GBIF
Liquidambar styraciflua	-85.67085	39.502256	GBIF
Liquidambar styraciflua	-84.957518	37.041378	GBIF
Liquidambar styraciflua	-75.773668	36.2291	GBIF
Liquidambar styraciflua	-95.25242	32.315225	GBIF
Liquidambar styraciflua	-88.216658	36.891022	GBIF
Liquidambar styraciflua	-80.433032	34.987488	GBIF
Liquidambar styraciflua	-88.020423	36.963847	GBIF
Liquidambar styraciflua	-97.389992	32.660472	GBIF
Liquidambar styraciflua	-76.48939	37.063583	GBIF
Liquidambar styraciflua	-76.29824	38.823964	GBIF
Liquidambar styraciflua	-91.167002	30.409173	GBIF
Liquidambar styraciflua	-80.060958	37.296422	GBIF
Liquidambar styraciflua	-82.125114	39.371067	GBIF
Liquidambar styraciflua	-82.126267	39.373276	GBIF
Liquidambar styraciflua	-78.39867	37.301248	GBIF
Liquidambar styraciflua	-84.692862	39.29233	GBIF
Liquidambar styraciflua	-75.142693	39.729236	GBIF
Liquidambar styraciflua	-95.474695	30.74243	GBIF
Liquidambar styraciflua	-80.859349	35.710136	GBIF
Liquidambar styraciflua	-78.693091	35.68346	GBIF
Liquidambar styraciflua	-88.216468	40.093073	GBIF
Liquidambar styraciflua	-122.528272	45.419102	GBIF
Liquidambar styraciflua	-82.334542	29.640354	GBIF
Liquidambar styraciflua	-83.940659	39.701305	GBIF
Liquidambar styraciflua	-77.445358	37.519165	GBIF
Liquidambar styraciflua	-82.856778	34.696741	GBIF
Liquidambar styraciflua	-83.848733	35.59658	GBIF
Liquidambar styraciflua	-83.81818	34.102538	GBIF
Liquidambar styraciflua	-77.111025	37.743173	GBIF
Liquidambar styraciflua	-77.1165	37.74368	GBIF
Liquidambar styraciflua	-117.242889	47.666133	GBIF
Liquidambar styraciflua	-77.594538	37.502649	GBIF
Liquidambar styraciflua	-82.545778	37.469658	GBIF
Liquidambar styraciflua	-79.355475	36.565145	GBIF
Liquidambar styraciflua	-80.82409	35.014619	GBIF
Liquidambar styraciflua	-77.205837	37.327322	GBIF
Liquidambar styraciflua	-83.013374	39.99888	GBIF
Liquidambar styraciflua	-122.388596	40.532662	GBIF
Liquidambar styraciflua	-79.21589	43.219476	GBIF
Liquidambar styraciflua	-76.498463	37.609558	GBIF
Liquidambar styraciflua	-77.86242	40.79109	GBIF
Liquidambar styraciflua	-95.36737	29.780888	GBIF
Liquidambar styraciflua	-77.454253	38.855625	GBIF
Liquidambar styraciflua	-95.501053	30.452788	GBIF
Liquidambar styraciflua	-79.047014	35.912717	GBIF
Liquidambar styraciflua	-98.740112	20.117876	GBIF
Liquidambar styraciflua	-95.705715	30.113435	GBIF
Liquidambar styraciflua	-80.428597	34.988471	GBIF
Liquidambar styraciflua	-81.651957	41.181618	GBIF
Liquidambar styraciflua	-95.326218	30.426185	GBIF
Liquidambar styraciflua	-76.356654	36.504688	GBIF
Liquidambar styraciflua	-86.726179	35.758155	GBIF
Liquidambar styraciflua	-79.5006	33.724018	GBIF
Liquidambar styraciflua	-85.606274	38.255712	GBIF
Liquidambar styraciflua	-74.306412	40.726807	GBIF
Liquidambar styraciflua	-77.34782	38.954649	GBIF
Liquidambar styraciflua	-86.202484	39.813995	GBIF
Liquidambar styraciflua	-83.523102	38.093229	GBIF
Liquidambar styraciflua	-80.056637	42.102663	GBIF
Liquidambar styraciflua	-77.206453	37.330429	GBIF
Liquidambar styraciflua	-85.766758	38.759274	GBIF
Liquidambar styraciflua	-80.430171	34.987945	GBIF
Liquidambar styraciflua	-81.749488	30.577756	GBIF
Liquidambar styraciflua	-82.125008	39.370588	GBIF
Liquidambar styraciflua	-84.411104	33.724968	GBIF
Liquidambar styraciflua	-75.1844	39.968106	GBIF
Liquidambar styraciflua	-74.930585	38.938696	GBIF
Liquidambar styraciflua	-77.357051	38.977289	GBIF
Liquidambar styraciflua	-121.071424	38.681045	GBIF
Liquidambar styraciflua	-79.034386	35.95657	GBIF
Liquidambar styraciflua	-77.013938	35.044163	GBIF
Liquidambar styraciflua	-81.573784	41.493889	GBIF
Liquidambar styraciflua	-86.529189	35.05568	GBIF
Liquidambar styraciflua	-93.106632	34.849975	GBIF
Liquidambar styraciflua	-80.430795	34.987358	GBIF
Liquidambar styraciflua	-77.540124	37.376561	GBIF
Liquidambar styraciflua	-84.303549	34.071118	GBIF
Liquidambar styraciflua	-73.70283	40.954513	GBIF
Liquidambar styraciflua	-76.01106	37.239847	GBIF
Liquidambar styraciflua	-100.371944	25.60861	GBIF
Liquidambar styraciflua	-74.00584	40.225893	GBIF
Liquidambar styraciflua	-83.758808	42.253175	GBIF
Liquidambar styraciflua	-96.630737	40.824037	GBIF
Liquidambar styraciflua	-76.594969	39.215179	GBIF
Liquidambar styraciflua	-80.145114	36.13528	GBIF
Liquidambar styraciflua	-87.270513	36.500942	GBIF
Liquidambar styraciflua	-95.552014	30.185862	GBIF
Liquidambar styraciflua	-79.356526	36.564192	GBIF
Liquidambar styraciflua	-83.02752	40.003467	GBIF
Liquidambar styraciflua	-82.124557	39.370096	GBIF
Liquidambar styraciflua	-95.137142	29.588684	GBIF
Liquidambar styraciflua	-122.673297	45.560719	GBIF
Liquidambar styraciflua	-77.350085	38.978925	GBIF
Liquidambar styraciflua	-91.024589	30.424548	GBIF
Liquidambar styraciflua	-82.421776	29.623191	GBIF
Liquidambar styraciflua	-75.978031	38.5824	GBIF
Liquidambar styraciflua	-95.153183	29.486921	GBIF
Liquidambar styraciflua	-80.146636	32.752937	GBIF
Liquidambar styraciflua	-77.382367	37.366054	GBIF
Liquidambar styraciflua	-86.008614	38.863306	GBIF
Liquidambar styraciflua	-95.462261	30.158076	GBIF
Liquidambar styraciflua	-80.45983	36.007814	GBIF
Liquidambar styraciflua	-74.248934	40.843162	GBIF
Liquidambar styraciflua	-77.122123	38.860601	GBIF
Liquidambar styraciflua	-78.71508	35.766542	GBIF
Liquidambar styraciflua	-85.697347	37.998544	GBIF
Liquidambar styraciflua	-75.026536	39.90155	GBIF
Liquidambar styraciflua	-95.33256	31.711308	GBIF
Liquidambar styraciflua	-96.698131	33.120515	GBIF
Liquidambar styraciflua	-74.818442	39.104715	GBIF
Liquidambar styraciflua	-83.266315	37.912418	GBIF
Liquidambar styraciflua	-97.121075	32.778626	GBIF
Liquidambar styraciflua	-84.732471	39.509094	GBIF
Liquidambar styraciflua	-80.431017	34.987615	GBIF
Liquidambar styraciflua	-85.513834	32.680052	GBIF
Liquidambar styraciflua	-91.937044	33.170033	GBIF
Liquidambar styraciflua	-75.08863	40.359213	GBIF
Liquidambar styraciflua	-86.720767	33.351218	GBIF
Liquidambar styraciflua	-77.363922	38.968578	GBIF
Liquidambar styraciflua	-78.697778	34.331733	GBIF
Liquidambar styraciflua	-74.919354	40.05769	GBIF
Liquidambar styraciflua	-80.629227	35.506257	GBIF
Liquidambar styraciflua	-82.164922	29.774785	GBIF
Liquidambar styraciflua	-94.74035	32.448912	GBIF
Liquidambar styraciflua	-87.675737	30.634397	GBIF
Liquidambar styraciflua	-91.937044	33.170033	GBIF
Liquidambar styraciflua	-84.265289	30.439456	GBIF
Liquidambar styraciflua	-73.769325	40.760267	GBIF
Liquidambar styraciflua	-81.517225	31.334574	GBIF
Liquidambar styraciflua	-95.246899	32.619398	GBIF
Liquidambar styraciflua	-118.864782	35.29165	GBIF
Liquidambar styraciflua	-84.940403	33.689598	GBIF
Liquidambar styraciflua	-80.995163	28.571425	GBIF
Liquidambar styraciflua	-74.11048	40.684733	GBIF
Liquidambar styraciflua	-122.693905	45.698979	GBIF
Liquidambar styraciflua	-75.621364	40.239705	GBIF
Liquidambar styraciflua	-79.971735	39.648595	GBIF
Liquidambar styraciflua	-91.986864	30.253839	GBIF
Liquidambar styraciflua	-79.079194	35.936325	GBIF
Liquidambar styraciflua	-75.051697	39.655645	GBIF
Liquidambar styraciflua	-75.454475	40.083978	GBIF
Liquidambar styraciflua	-78.02683	42.591373	GBIF
Liquidambar styraciflua	-82.125023	39.370586	GBIF
Liquidambar styraciflua	-94.666073	33.160295	GBIF
Liquidambar styraciflua	-74.705386	40.190125	GBIF
Liquidambar styraciflua	-74.668372	40.328725	GBIF
Liquidambar styraciflua	-122.761846	48.118456	GBIF
Liquidambar styraciflua	-75.189753	40.093821	GBIF
Liquidambar styraciflua	-82.543824	37.472304	GBIF
Liquidambar styraciflua	-71.444612	42.723428	GBIF
Liquidambar styraciflua	-74.28692	40.619294	GBIF
Liquidambar styraciflua	-76.746125	37.301112	GBIF
Liquidambar styraciflua	-76.334733	37.022922	GBIF
Liquidambar styraciflua	-75.512333	40.541542	GBIF
Liquidambar styraciflua	-80.119499	40.335042	GBIF
Liquidambar styraciflua	-73.690902	40.976492	GBIF
Liquidambar styraciflua	-73.964604	40.663313	GBIF
Liquidambar styraciflua	-82.126351	39.371684	GBIF
Liquidambar styraciflua	-84.912389	39.824129	GBIF
Liquidambar styraciflua	-76.744859	37.302243	GBIF
Liquidambar styraciflua	-89.525004	34.358496	GBIF
Liquidambar styraciflua	-75.03402	39.894515	GBIF
Liquidambar styraciflua	-82.126373	39.367166	GBIF
Liquidambar styraciflua	-82.323655	34.997967	GBIF
Liquidambar styraciflua	-85.489881	32.594722	GBIF
Liquidambar styraciflua	-79.670993	43.565378	GBIF
Liquidambar styraciflua	-77.858105	34.230106	GBIF
Liquidambar styraciflua	-93.649759	32.448542	GBIF
Liquidambar styraciflua	-75.498117	38.374442	GBIF
Liquidambar styraciflua	-86.20224	39.814189	GBIF
Liquidambar styraciflua	-85.495384	40.45509	GBIF
Liquidambar styraciflua	-88.801582	40.153311	GBIF
Liquidambar styraciflua	-89.523631	34.366998	GBIF
Liquidambar styraciflua	-89.518825	34.365987	GBIF
Liquidambar styraciflua	-77.304297	38.571253	GBIF
Liquidambar styraciflua	-81.331754	41.152528	GBIF
Liquidambar styraciflua	-77.045967	37.693835	GBIF
Liquidambar styraciflua	-97.29442	18.227725	GBIF
Liquidambar styraciflua	-89.527064	34.351693	GBIF
Liquidambar styraciflua	-79.015808	35.888819	GBIF
Liquidambar styraciflua	-84.732446	39.508524	GBIF
Liquidambar styraciflua	-95.239004	29.785339	GBIF
Liquidambar styraciflua	-75.497585	38.374185	GBIF
Liquidambar styraciflua	-83.103644	39.989187	GBIF
Liquidambar styraciflua	-84.991277	32.518522	GBIF
Liquidambar styraciflua	-94.709197	32.444366	GBIF
Liquidambar styraciflua	-75.190144	40.093711	GBIF
Liquidambar styraciflua	-82.376671	38.429993	GBIF
Liquidambar styraciflua	-75.052362	39.658458	GBIF
Liquidambar styraciflua	-81.414018	28.587241	GBIF
Liquidambar styraciflua	-77.474537	38.324779	GBIF
Liquidambar styraciflua	-81.578979	41.489202	GBIF
Liquidambar styraciflua	-76.335041	37.0228	GBIF
Liquidambar styraciflua	-94.441434	32.812757	GBIF
Liquidambar styraciflua	-122.760203	48.118084	GBIF
Liquidambar styraciflua	-88.80157	40.153307	GBIF
Liquidambar styraciflua	-73.798867	40.763817	GBIF
Liquidambar styraciflua	-82.105108	39.32195	GBIF
Liquidambar styraciflua	-121.845103	39.730537	GBIF
Liquidambar styraciflua	-79.262938	41.394701	GBIF
Liquidambar styraciflua	-77.342483	38.362117	GBIF
Liquidambar styraciflua	-77.255471	37.562544	GBIF
Liquidambar styraciflua	-82.714867	28.00295	GBIF
Liquidambar styraciflua	-124.050429	40.874843	GBIF
Liquidambar styraciflua	-84.555763	37.995453	GBIF
Liquidambar styraciflua	-76.645329	38.721121	GBIF
Liquidambar styraciflua	-79.091694	35.866459	GBIF
Liquidambar styraciflua	-74.518004	40.695781	GBIF
Liquidambar styraciflua	-122.134592	47.678157	GBIF
Liquidambar styraciflua	-81.356442	28.999969	GBIF
Liquidambar styraciflua	-77.207268	37.329505	GBIF
Liquidambar styraciflua	-121.074841	38.683266	GBIF
Liquidambar styraciflua	-85.886095	42.96868	GBIF
Liquidambar styraciflua	-83.12213	40.068731	GBIF
Liquidambar styraciflua	-80.840893	40.905303	GBIF
Liquidambar styraciflua	-82.431843	29.684689	GBIF
Liquidambar styraciflua	-58.911776	-34.458091	GBIF
Liquidambar styraciflua	-73.819063	40.735898	GBIF
Liquidambar styraciflua	-84.301695	30.234592	GBIF
Liquidambar styraciflua	-75.143018	39.729796	GBIF
Liquidambar styraciflua	-78.57941	35.892527	GBIF
Liquidambar styraciflua	-79.935894	36.114107	GBIF
Liquidambar styraciflua	-80.430753	34.986659	GBIF
Liquidambar styraciflua	-87.516314	37.353918	GBIF
Liquidambar styraciflua	-73.96553	40.78825	GBIF
Liquidambar styraciflua	-72.46492	41.903563	GBIF
Liquidambar styraciflua	-78.669243	35.780883	GBIF
Liquidambar styraciflua	-86.435648	35.881094	GBIF
Liquidambar styraciflua	-84.495484	39.159437	GBIF
Liquidambar styraciflua	-76.720605	39.195006	GBIF
Liquidambar styraciflua	-80.430717	34.986695	GBIF
Liquidambar styraciflua	-87.378942	36.011322	GBIF
Liquidambar styraciflua	-97.458217	35.218892	GBIF
Liquidambar styraciflua	-77.037533	39.565316	GBIF
Liquidambar styraciflua	-74.58828	40.790313	GBIF
Liquidambar styraciflua	-78.676549	35.790364	GBIF
Liquidambar styraciflua	-78.726768	35.943977	GBIF
Liquidambar styraciflua	-86.077548	34.595836	GBIF
Liquidambar styraciflua	-76.320488	40.049178	GBIF
Liquidambar styraciflua	-79.033202	35.927214	GBIF
Liquidambar styraciflua	-79.045775	35.913655	GBIF
Liquidambar styraciflua	-76.603183	39.375445	GBIF
Liquidambar styraciflua	-74.140151	40.85037	GBIF
Liquidambar styraciflua	-77.869066	34.162893	GBIF
Liquidambar styraciflua	-76.320691	40.049147	GBIF
Liquidambar styraciflua	-74.241506	40.677965	GBIF
Liquidambar styraciflua	-76.4944	38.982445	GBIF
Liquidambar styraciflua	-76.397003	36.846061	GBIF
Liquidambar styraciflua	-73.910319	40.881097	GBIF
Liquidambar styraciflua	-79.047031	35.912621	GBIF
Liquidambar styraciflua	-86.202736	39.815369	GBIF
Liquidambar styraciflua	-82.143608	29.033097	GBIF
Liquidambar styraciflua	-82.126945	39.372498	GBIF
Liquidambar styraciflua	-85.365254	35.16391	GBIF
Liquidambar styraciflua	-77.206421	37.328266	GBIF
Liquidambar styraciflua	-80.168397	40.416927	GBIF
Liquidambar styraciflua	-87.892355	41.84688	GBIF
Liquidambar styraciflua	-79.047953	35.908867	GBIF
Liquidambar styraciflua	-122.309945	47.65348	GBIF
Liquidambar styraciflua	-86.202446	39.813953	GBIF
Liquidambar styraciflua	-74.242344	40.677451	GBIF
Liquidambar styraciflua	-95.43645	29.837112	GBIF
Liquidambar styraciflua	-77.206567	37.330509	GBIF
Liquidambar styraciflua	-80.431037	34.987667	GBIF
Liquidambar styraciflua	-72.720256	42.357295	GBIF
Liquidambar styraciflua	-73.986253	40.654312	GBIF
Liquidambar styraciflua	-95.211073	29.782933	GBIF
Liquidambar styraciflua	-80.4332	34.98575	GBIF
Liquidambar styraciflua	-76.325698	37.025052	GBIF
Liquidambar styraciflua	-95.376608	29.768348	GBIF
Liquidambar styraciflua	-95.549362	30.177155	GBIF
Liquidambar styraciflua	-95.570396	30.183407	GBIF
Liquidambar styraciflua	-79.054717	35.922975	GBIF
Liquidambar styraciflua	-82.125298	39.37127	GBIF
Liquidambar styraciflua	-73.92177	40.870857	GBIF
Liquidambar styraciflua	-79.95248	40.472409	GBIF
Liquidambar styraciflua	-77.566915	38.264841	GBIF
Liquidambar styraciflua	-77.116671	37.743047	GBIF
Liquidambar styraciflua	-74.527637	40.294673	GBIF
Liquidambar styraciflua	-79.990948	40.436528	GBIF
Liquidambar styraciflua	-94.149895	32.971722	GBIF
Liquidambar styraciflua	-84.490435	42.755892	GBIF
Liquidambar styraciflua	-83.222751	42.304042	GBIF
Liquidambar styraciflua	-80.722375	35.29536	GBIF
Liquidambar styraciflua	-74.680727	40.719388	GBIF
Liquidambar styraciflua	-90.123601	29.931247	GBIF
Liquidambar styraciflua	-85.606605	39.037502	GBIF
Liquidambar styraciflua	-95.651325	30.117914	GBIF
Liquidambar styraciflua	-77.513672	38.45542	GBIF
Liquidambar styraciflua	-80.443163	34.985931	GBIF
Liquidambar styraciflua	-122.215292	47.702674	GBIF
Liquidambar styraciflua	-88.867935	14.565828	GBIF
Liquidambar styraciflua	-84.483803	42.730004	GBIF
Liquidambar styraciflua	-89.79108	31.919003	GBIF
Liquidambar styraciflua	-80.375926	35.086232	GBIF
Liquidambar styraciflua	-121.071428	38.68103	GBIF
Liquidambar styraciflua	-85.666091	37.918933	GBIF
Liquidambar styraciflua	-82.362099	34.776629	GBIF
Liquidambar styraciflua	-95.124847	32.220833	GBIF
Liquidambar styraciflua	-81.303943	41.609293	GBIF
Liquidambar styraciflua	-121.844423	39.730513	GBIF
Liquidambar styraciflua	-86.676542	36.455713	GBIF
Liquidambar styraciflua	-76.953499	38.99173	GBIF
Liquidambar styraciflua	-95.293722	29.724961	GBIF
Liquidambar styraciflua	-83.027684	40.003521	GBIF
Liquidambar styraciflua	-122.43199	48.961881	GBIF
Liquidambar styraciflua	-75.028197	39.911987	GBIF
Liquidambar styraciflua	-2.5833	51.497552	GBIF
Liquidambar styraciflua	-3.178785	55.957873	GBIF
Liquidambar styraciflua	-2.96995	52.998361	GBIF
Liquidambar styraciflua	-1.27624	52.53962	GBIF
Liquidambar styraciflua	4.41968	51.3207	GBIF
Liquidambar styraciflua	-0.712933	52.025539	GBIF
Liquidambar styraciflua	-1.510495	50.685156	GBIF
Liquidambar styraciflua	-0.193875	51.501433	GBIF
Liquidambar styraciflua	-2.1596	53.1293	GBIF
Liquidambar styraciflua	-0.1723	51.5092	GBIF
Liquidambar styraciflua	-3.6564	50.7883	GBIF
Liquidambar styraciflua	-2.870952	53.37922	GBIF
Liquidambar styraciflua	-2.870662	53.37918	GBIF
Liquidambar styraciflua	-2.653331	53.727869	GBIF
Liquidambar styraciflua	-2.936263	53.381609	GBIF
Liquidambar styraciflua	-2.705525	53.682244	GBIF
Liquidambar styraciflua	-2.757888	53.459696	GBIF
Liquidambar styraciflua	-2.89148	53.437737	GBIF
Liquidambar styraciflua	1.305454	52.09215	GBIF
Liquidambar styraciflua	-2.229449	53.408814	GBIF
Liquidambar styraciflua	-2.921724	53.374291	GBIF
Liquidambar styraciflua	-2.704816	53.690129	GBIF
Liquidambar styraciflua	1.335007	52.093182	GBIF
Liquidambar styraciflua	-2.889264	53.378505	GBIF
Liquidambar styraciflua	1.304987	52.092257	GBIF
Liquidambar styraciflua	1.055151	51.974655	GBIF
Liquidambar styraciflua	-2.893406	53.442268	GBIF
Liquidambar styraciflua	-74.963612	40.126038	GBIF
Liquidambar styraciflua	-92.372537	33.514639	GBIF
Liquidambar styraciflua	-96.915517	19.509383	GBIF
Liquidambar styraciflua	-82.636696	28.920258	GBIF
Liquidambar styraciflua	-75.115133	39.70883	GBIF
Liquidambar styraciflua	-89.80405	33.794771	GBIF
Liquidambar styraciflua	-71.523759	41.489006	GBIF
Liquidambar styraciflua	-78.922398	36.025325	GBIF
Liquidambar styraciflua	-74.981506	40.116937	GBIF
Liquidambar styraciflua	-86.256378	35.2191	GBIF
Liquidambar styraciflua	-80.875	35.858122	GBIF
Liquidambar styraciflua	-79.648262	43.460953	GBIF
Liquidambar styraciflua	-74.977753	40.117277	GBIF
Liquidambar styraciflua	-87.676144	30.634506	GBIF
Liquidambar styraciflua	-83.409592	30.900702	GBIF
Liquidambar styraciflua	-89.847806	35.138871	GBIF
Liquidambar styraciflua	-82.634375	28.462857	GBIF
Liquidambar styraciflua	-76.862127	39.233776	GBIF
Liquidambar styraciflua	-94.162277	36.069148	GBIF
Liquidambar styraciflua	-80.948619	35.649829	GBIF
Liquidambar styraciflua	-80.657299	35.441712	GBIF
Liquidambar styraciflua	-74.0821	40.206116	GBIF
Liquidambar styraciflua	-122.322717	47.703567	GBIF
Liquidambar styraciflua	-80.841611	35.191753	GBIF
Liquidambar styraciflua	-88.623261	30.436256	GBIF
Liquidambar styraciflua	-74.317268	40.66828	GBIF
Liquidambar styraciflua	-122.834975	45.539955	GBIF
Liquidambar styraciflua	-77.094033	38.919242	GBIF
Liquidambar styraciflua	-74.498449	40.4097	GBIF
Liquidambar styraciflua	30.834208	-29.763356	GBIF
Liquidambar styraciflua	-95.979251	31.180153	GBIF
Liquidambar styraciflua	-78.331642	35.728737	GBIF
Liquidambar styraciflua	-95.34859	32.912943	GBIF
Liquidambar styraciflua	-80.716863	35.442626	GBIF
Liquidambar styraciflua	-91.376747	34.014964	GBIF
Liquidambar styraciflua	-79.203766	33.988728	GBIF
Liquidambar styraciflua	-80.697999	35.40851	GBIF
Liquidambar styraciflua	-75.507453	38.379428	GBIF
Liquidambar styraciflua	-82.852796	34.736486	GBIF
Liquidambar styraciflua	-75.120906	38.347719	GBIF
Liquidambar styraciflua	-78.765273	35.779555	GBIF
Liquidambar styraciflua	-80.913828	35.714859	GBIF
Liquidambar styraciflua	-95.589073	30.524292	GBIF
Liquidambar styraciflua	-77.870881	34.225715	GBIF
Liquidambar styraciflua	-80.91365	35.714467	GBIF
Liquidambar styraciflua	-78.718756	35.892013	GBIF
Liquidambar styraciflua	-81.681461	36.213377	GBIF
Liquidambar styraciflua	-79.045007	35.913727	GBIF
Liquidambar styraciflua	-77.868171	34.222278	GBIF
Liquidambar styraciflua	-78.563495	33.948281	GBIF
Liquidambar styraciflua	-77.869768	34.22727	GBIF
Liquidambar styraciflua	-77.868216	34.22696	GBIF
Liquidambar styraciflua	-80.913981	35.714551	GBIF
Liquidambar styraciflua	-82.398775	28.701594	GBIF
Liquidambar styraciflua	-81.433547	30.667428	GBIF
Liquidambar styraciflua	-82.437711	29.739569	GBIF
Liquidambar styraciflua	-77.186411	38.549742	GBIF
Liquidambar styraciflua	-123.997097	40.87915	GBIF
Liquidambar styraciflua	-83.409586	30.900646	GBIF
Liquidambar styraciflua	-73.593561	40.721219	GBIF
Liquidambar styraciflua	-73.511026	40.726857	GBIF
Liquidambar styraciflua	-88.862616	37.242631	GBIF
Liquidambar styraciflua	-122.208563	47.75	GBIF
Liquidambar styraciflua	-88.972269	37.253269	GBIF
Liquidambar styraciflua	-73.46492	40.694445	GBIF
Liquidambar styraciflua	-118.835037	35.21743	GBIF
Liquidambar styraciflua	-77.081072	38.56455	GBIF
Liquidambar styraciflua	-97.45928	35.33305	GBIF
Liquidambar styraciflua	-88.969137	37.215213	GBIF
Liquidambar styraciflua	-77.805143	34.385192	GBIF
Liquidambar styraciflua	-80.630289	35.537162	GBIF
Liquidambar styraciflua	-82.586899	28.890807	GBIF
Liquidambar styraciflua	-95.52745	29.956417	GBIF
Liquidambar styraciflua	-81.562993	30.173215	GBIF
Liquidambar styraciflua	-75.512659	38.377875	GBIF
Liquidambar styraciflua	-120.087966	36.950683	GBIF
Liquidambar styraciflua	-97.08341	19.427067	GBIF
Liquidambar styraciflua	-79.904534	36.016502	GBIF
Liquidambar styraciflua	-91.271404	30.987042	GBIF
Liquidambar styraciflua	-88.624642	30.436056	GBIF
Liquidambar styraciflua	-71.107042	42.343017	GBIF
Liquidambar styraciflua	-84.705148	34.151555	GBIF
Liquidambar styraciflua	-83.740846	32.926591	GBIF
Liquidambar styraciflua	-77.857565	34.231564	GBIF
Liquidambar styraciflua	-82.5805	28.788732	GBIF
Liquidambar styraciflua	-95.564872	29.986086	GBIF
Liquidambar styraciflua	-73.976228	40.314062	GBIF
Liquidambar styraciflua	-90.114641	30.392669	GBIF
Liquidambar styraciflua	-74.658208	39.926404	GBIF
Liquidambar styraciflua	-79.808669	36.071682	GBIF
Liquidambar styraciflua	-80.129508	36.246825	GBIF
Liquidambar styraciflua	-78.47281	35.778612	GBIF
Liquidambar styraciflua	-78.747571	35.866033	GBIF
Liquidambar styraciflua	-77.415023	37.236273	GBIF
Liquidambar styraciflua	-78.914722	36.08626	GBIF
Liquidambar styraciflua	-79.152595	35.904674	GBIF
Liquidambar styraciflua	-90.161605	30.771362	GBIF
Liquidambar styraciflua	-78.40498	35.74496	GBIF
Liquidambar styraciflua	-77.941155	35.400288	GBIF
Liquidambar styraciflua	-80.69548	35.106566	GBIF
Liquidambar styraciflua	-79.103133	36.07187	GBIF
Liquidambar styraciflua	-79.151294	35.991789	GBIF
Liquidambar styraciflua	-80.3889	36.101486	GBIF
Liquidambar styraciflua	-80.430764	34.986738	GBIF
Liquidambar styraciflua	7.122945	52.305988	GBIF
Liquidambar styraciflua	8.920542	48.957612	GBIF
Liquidambar styraciflua	6.661705	51.657065	GBIF
Liquidambar styraciflua	8.678256	52.115097	GBIF
Liquidambar styraciflua	4.3	52.05	GBIF
Liquidambar styraciflua	4.75	52.2	GBIF
Liquidambar styraciflua	4.9	52.4	GBIF
Liquidambar styraciflua	6.15	51.5	GBIF
Liquidambar styraciflua	5.7	50.8	GBIF
Liquidambar styraciflua	4.6	51.9	GBIF
Liquidambar styraciflua	5	52.3	GBIF
Liquidambar styraciflua	6.992294	51.431612	GBIF
Liquidambar styraciflua	2.206111	42.915556	GBIF
Liquidambar styraciflua	10.808783	53.697313	GBIF
Liquidambar styraciflua	4.55	52.35	GBIF
Liquidambar styraciflua	5.3	52	GBIF
Liquidambar styraciflua	12.426226	51.848205	GBIF
Liquidambar styraciflua	9.991438	52.921837	GBIF
Liquidambar styraciflua	5.65	51.95	GBIF
Liquidambar styraciflua	10.564794	52.965358	GBIF
Liquidambar styraciflua	11.102503	49.451665	GBIF
Liquidambar styraciflua	4.6	51.8	GBIF
Liquidambar styraciflua	8.058556	50.384429	GBIF
Liquidambar styraciflua	7.335583	52.509556	GBIF
Liquidambar styraciflua	6.7	53	GBIF
Liquidambar styraciflua	10.545365	52.25943	GBIF
Liquidambar styraciflua	6.15	52.7	GBIF
Liquidambar styraciflua	6.239448	50.553209	GBIF
Liquidambar styraciflua	7.756852	52.032564	GBIF
Liquidambar styraciflua	5.25	52.05	GBIF
Liquidambar styraciflua	4.35	51.9	GBIF
Liquidambar styraciflua	4.45	52.15	GBIF
Liquidambar styraciflua	12.373394	51.312687	GBIF
Liquidambar styraciflua	6.15	51.35	GBIF
Liquidambar styraciflua	6.678176	49.871516	GBIF
Liquidambar styraciflua	13.324343	52.461212	GBIF
Liquidambar styraciflua	4.55	51.9	GBIF
Liquidambar styraciflua	6.55	53.2	GBIF
Liquidambar styraciflua	6.655896	51.284824	GBIF
Liquidambar styraciflua	8.37644	51.879988	GBIF
Liquidambar styraciflua	8.478447	50.192383	GBIF
Liquidambar styraciflua	7.122944	52.30601	GBIF
Liquidambar styraciflua	10.237983	53.670432	GBIF
Liquidambar styraciflua	4.9	52.35	GBIF
Liquidambar styraciflua	4.011215	50.200378	GBIF
Liquidambar styraciflua	7.675215	51.56995	GBIF
Liquidambar styraciflua	5.3	51.7	GBIF
Liquidambar styraciflua	7.61454	47.626526	GBIF
Liquidambar styraciflua	13.580483	52.538372	GBIF
Liquidambar styraciflua	4.5	52.25	GBIF
Liquidambar styraciflua	4.2	51.65	GBIF
Liquidambar styraciflua	5	52.05	GBIF
Liquidambar styraciflua	5.45	52.45	GBIF
Liquidambar styraciflua	4.9	52.4	GBIF
Liquidambar styraciflua	6.35	53.2	GBIF
Liquidambar styraciflua	5.5	52.25	GBIF
Liquidambar styraciflua	7.1229	52.306026	GBIF
Liquidambar styraciflua	5.8	50.9	GBIF
Liquidambar styraciflua	7.01055	51.443165	GBIF
Liquidambar styraciflua	5.35	51.8	GBIF
Liquidambar styraciflua	4.45	51.85	GBIF
Liquidambar styraciflua	4.45	52.2	GBIF
Liquidambar styraciflua	5.95	50.9	GBIF
Liquidambar styraciflua	5.95	51.5	GBIF
Liquidambar styraciflua	6	53.15	GBIF
Liquidambar styraciflua	7.115328	49.950714	GBIF
Liquidambar styraciflua	5.45	51.35	GBIF
Liquidambar styraciflua	5.85	51	GBIF
Liquidambar styraciflua	6.55	52.95	GBIF
Liquidambar styraciflua	5.65	51.55	GBIF
Liquidambar styraciflua	12.457303	51.882626	GBIF
Liquidambar styraciflua	6.413664	51.369983	GBIF
Liquidambar styraciflua	10.256019	51.511461	GBIF
Liquidambar styraciflua	5.2	51.95	GBIF
Liquidambar styraciflua	9.923615	51.636229	GBIF
Liquidambar styraciflua	9.80351	51.308594	GBIF
Liquidambar styraciflua	5.85	51.8	GBIF
Liquidambar styraciflua	-88.210107	40.126798	GBIF
Liquidambar styraciflua	-97.083848	19.427135	GBIF
Liquidambar styraciflua	-75.132569	40.333503	GBIF
Liquidambar styraciflua	-85.997139	31.752684	GBIF
Liquidambar styraciflua	-80.194797	35.623885	GBIF
Liquidambar styraciflua	-77.053969	38.710592	GBIF
Liquidambar styraciflua	-77.22776	38.650947	GBIF
Liquidambar styraciflua	-79.203733	33.988156	GBIF
Liquidambar styraciflua	-95.805283	30.300603	GBIF
Liquidambar styraciflua	-85.617578	37.89422	GBIF
Liquidambar styraciflua	-82.362488	29.643425	GBIF
Liquidambar styraciflua	-81.169597	31.989172	GBIF
Liquidambar styraciflua	-77.004333	38.801733	GBIF
Liquidambar styraciflua	-94.061608	36.062022	GBIF
Liquidambar styraciflua	-78.966095	35.989978	GBIF
Liquidambar styraciflua	-83.989849	35.78044	GBIF
Liquidambar styraciflua	-75.160789	38.379341	GBIF
Liquidambar styraciflua	-74.477696	40.71188	GBIF
Liquidambar styraciflua	-76.200727	36.90465	GBIF
Liquidambar styraciflua	-80.003758	32.782433	GBIF
Liquidambar styraciflua	-75.608563	39.934768	GBIF
Liquidambar styraciflua	-83.932464	34.305611	GBIF
Liquidambar styraciflua	-80.561883	32.67912	GBIF
Liquidambar styraciflua	-118.835395	35.217567	GBIF
Liquidambar styraciflua	-89.747595	30.264056	GBIF
Liquidambar styraciflua	-81.196304	28.600603	GBIF
Liquidambar styraciflua	-85.643376	42.255961	GBIF
Liquidambar styraciflua	-80.052787	32.819447	GBIF
Liquidambar styraciflua	-84.707652	35.084352	GBIF
Liquidambar styraciflua	-90.125755	29.79232	GBIF
Liquidambar styraciflua	-122.457842	47.795533	GBIF
Liquidambar styraciflua	-83.862077	34.241985	GBIF
Liquidambar styraciflua	-76.552134	37.180491	GBIF
Liquidambar styraciflua	-82.586859	28.890566	GBIF
Liquidambar styraciflua	-77.047647	38.800938	GBIF
Liquidambar styraciflua	-92.227338	32.67275	GBIF
Liquidambar styraciflua	-76.522085	38.80537	GBIF
Liquidambar styraciflua	-84.713043	35.069594	GBIF
Liquidambar styraciflua	-121.3275	38.588008	GBIF
Liquidambar styraciflua	-90.162042	32.31529	GBIF
Liquidambar styraciflua	-81.21057	28.759345	GBIF
Liquidambar styraciflua	-81.473189	28.721411	GBIF
Liquidambar styraciflua	-81.042893	28.61505	GBIF
Liquidambar styraciflua	-81.471783	28.7236	GBIF
Liquidambar styraciflua	-84.244878	34.567683	GBIF
Liquidambar styraciflua	-81.410798	28.827867	GBIF
Liquidambar styraciflua	-81.478597	28.72807	GBIF
Liquidambar styraciflua	-81.213312	28.760572	GBIF
Liquidambar styraciflua	-81.416805	28.806263	GBIF
Liquidambar styraciflua	-71.307894	41.72387	GBIF
Liquidambar styraciflua	-81.3006	28.71946	GBIF
Liquidambar styraciflua	-95.47274	30.744633	GBIF
Liquidambar styraciflua	-76.371138	39.349124	GBIF
Liquidambar styraciflua	-118.835153	35.217358	GBIF
Liquidambar styraciflua	-84.803352	31.216688	GBIF
Liquidambar styraciflua	-85.955663	31.760101	GBIF
Liquidambar styraciflua	-74.498449	40.4097	GBIF
Liquidambar styraciflua	-81.195463	28.60015	GBIF
Liquidambar styraciflua	-85.867934	31.345949	GBIF
Liquidambar styraciflua	-76.301828	38.984055	GBIF
Liquidambar styraciflua	-76.124574	40.275009	GBIF
Liquidambar styraciflua	-81.169968	31.979019	GBIF
Liquidambar styraciflua	-76.698664	38.943603	GBIF
Liquidambar styraciflua	-121.74768	38.535378	GBIF
Liquidambar styraciflua	-77.047355	38.715603	GBIF
Liquidambar styraciflua	-83.861442	34.242083	GBIF
Liquidambar styraciflua	-76.271356	36.789765	GBIF
Liquidambar styraciflua	-88.087989	34.853967	GBIF
Liquidambar styraciflua	-91.8882	37.558408	GBIF
Liquidambar styraciflua	-79.839307	40.446609	GBIF
Liquidambar styraciflua	-84.497848	30.460364	GBIF
Liquidambar styraciflua	-94.106575	35.698875	GBIF
Liquidambar styraciflua	-75.280983	40.61753	GBIF
Liquidambar styraciflua	-81.824388	26.573806	GBIF
Liquidambar styraciflua	-84.686672	37.073401	GBIF
Liquidambar styraciflua	-77.048587	38.890052	GBIF
Liquidambar styraciflua	-81.187342	28.593877	GBIF
Liquidambar styraciflua	-76.827912	39.331105	GBIF
Liquidambar styraciflua	-85.818816	34.181193	GBIF
Liquidambar styraciflua	-74.584075	40.837795	GBIF
Liquidambar styraciflua	-81.951278	41.417378	GBIF
Liquidambar styraciflua	-84.244958	34.566517	GBIF
Liquidambar styraciflua	-75.76061	35.885905	GBIF
Liquidambar styraciflua	-74.976563	39.258812	GBIF
Liquidambar styraciflua	-84.702388	35.043024	GBIF
Liquidambar styraciflua	-93.968218	36.178323	GBIF
Liquidambar styraciflua	-84.24488	34.566772	GBIF
Liquidambar styraciflua	-76.991692	38.838347	GBIF
Liquidambar styraciflua	-94.39747	35.371808	GBIF
Liquidambar styraciflua	-81.540358	40.796567	GBIF
Liquidambar styraciflua	-75.747667	38.462364	GBIF
Liquidambar styraciflua	-92.77278	34.881072	GBIF
Liquidambar styraciflua	-95.496488	30.230637	GBIF
Liquidambar styraciflua	-86.988675	30.979585	GBIF
Liquidambar styraciflua	-81.30688	28.721837	GBIF
Liquidambar styraciflua	-83.076482	34.889451	GBIF
Liquidambar styraciflua	-86.988375	30.979582	GBIF
Liquidambar styraciflua	-81.158743	28.613745	GBIF
Liquidambar styraciflua	-81.065439	28.786164	GBIF
Liquidambar styraciflua	-95.535901	30.616352	GBIF
Liquidambar styraciflua	-73.966864	40.809249	GBIF
Liquidambar styraciflua	-81.355188	28.834112	GBIF
Liquidambar styraciflua	-81.396675	28.790238	GBIF
Liquidambar styraciflua	-81.066252	28.787107	GBIF
Liquidambar styraciflua	-81.472883	28.723977	GBIF
Liquidambar styraciflua	2.493327	48.756862	GBIF
Liquidambar styraciflua	-81.206077	28.769202	GBIF
Liquidambar styraciflua	-81.402135	28.835215	GBIF
Liquidambar styraciflua	-76.3359	37.022564	GBIF
Liquidambar styraciflua	-81.046148	28.613043	GBIF
Liquidambar styraciflua	-81.41582	28.807615	GBIF
Liquidambar styraciflua	-84.620168	30.477082	GBIF
Liquidambar styraciflua	-46.570278	-23.567222	GBIF
Liquidambar styraciflua	9.497059	51.312923	GBIF
Liquidambar styraciflua	-90.40668	30.82633	GBIF
Liquidambar styraciflua	-90.40668	30.82633	GBIF
Liquidambar styraciflua	-94.944768	32.726383	GBIF
Liquidambar styraciflua	-75.172701	39.954605	GBIF
Liquidambar styraciflua	-79.756987	36.250817	GBIF
Liquidambar styraciflua	-83.924591	33.389923	GBIF
Liquidambar styraciflua	-74.959503	38.935109	GBIF
Liquidambar styraciflua	-79.685946	33.021579	GBIF
Liquidambar styraciflua	-80.998891	35.810637	GBIF
Liquidambar styraciflua	-87.323172	32.550942	GBIF
Liquidambar styraciflua	-77.6009	37.486303	GBIF
Liquidambar styraciflua	-84.25235	34.069637	GBIF
Liquidambar styraciflua	-79.203831	33.98849	GBIF
Liquidambar styraciflua	-121.104836	38.952805	GBIF
Liquidambar styraciflua	-79.465196	35.331948	GBIF
Liquidambar styraciflua	-79.953155	40.444362	GBIF
Liquidambar styraciflua	-74.460545	40.410711	GBIF
Liquidambar styraciflua	-79.040504	35.888882	GBIF
Liquidambar styraciflua	-8.447736	42.806624	GBIF
Liquidambar styraciflua	-74.234376	40.679028	GBIF
Liquidambar styraciflua	-84.45629	39.513623	GBIF
Liquidambar styraciflua	-75.667633	36.016361	GBIF
Liquidambar styraciflua	-88.221725	40.109192	GBIF
Liquidambar styraciflua	-86.1044	35.485153	GBIF
Liquidambar styraciflua	-86.43515	35.878987	GBIF
Liquidambar styraciflua	-83.49555	38.107986	GBIF
Liquidambar styraciflua	-94.739967	34.17528	GBIF
Liquidambar styraciflua	-86.537429	32.310245	GBIF
Liquidambar styraciflua	-95.305497	32.480703	GBIF
Liquidambar styraciflua	-78.539186	35.759674	GBIF
Liquidambar styraciflua	-76.500105	37.208195	GBIF
Liquidambar styraciflua	-76.4323	37.066075	GBIF
Liquidambar styraciflua	-81.15854	31.982585	GBIF
Liquidambar styraciflua	-79.015323	35.799663	GBIF
Liquidambar styraciflua	-74.489197	40.717625	GBIF
Liquidambar styraciflua	-74.080425	41.740894	GBIF
Liquidambar styraciflua	-92.457001	33.805603	GBIF
Liquidambar styraciflua	-79.20256	33.98842	GBIF
Liquidambar styraciflua	-84.645246	35.126141	GBIF
Liquidambar styraciflua	-84.626563	35.131047	GBIF
Liquidambar styraciflua	-84.78899	35.086988	GBIF
Liquidambar styraciflua	-87.880217	30.563325	GBIF
Liquidambar styraciflua	-76.228577	36.747101	GBIF
Liquidambar styraciflua	-123.28146	44.568286	GBIF
Liquidambar styraciflua	-75.462429	38.262656	GBIF
Liquidambar styraciflua	-122.577622	47.661808	GBIF
Liquidambar styraciflua	-85.981248	30.695119	GBIF
Liquidambar styraciflua	-81.050727	35.065275	GBIF
Liquidambar styraciflua	-75.051487	39.656898	GBIF
Liquidambar styraciflua	-81.189895	35.3082	GBIF
Liquidambar styraciflua	-77.043484	38.902682	GBIF
Liquidambar styraciflua	-79.203953	33.988627	GBIF
Liquidambar styraciflua	-75.52639	40.005813	GBIF
Liquidambar styraciflua	-82.55231	28.617387	GBIF
Liquidambar styraciflua	-84.291855	33.779592	GBIF
Liquidambar styraciflua	-79.564695	36.023072	GBIF
Liquidambar styraciflua	-76.088446	39.642871	GBIF
Liquidambar styraciflua	-94.245045	31.211029	GBIF
Liquidambar styraciflua	-81.980973	33.489944	GBIF
Liquidambar styraciflua	-122.791502	45.505207	GBIF
Liquidambar styraciflua	-93.258029	35.215169	GBIF
Liquidambar styraciflua	-74.468485	40.411233	GBIF
Liquidambar styraciflua	-87.325508	32.648828	GBIF
Liquidambar styraciflua	-84.334337	34.100339	GBIF
Liquidambar styraciflua	-122.115417	40.030791	GBIF
Liquidambar styraciflua	-81.332547	41.607617	GBIF
Liquidambar styraciflua	-77.910364	34.296473	GBIF
Liquidambar styraciflua	-81.189021	35.309685	GBIF
Liquidambar styraciflua	-78.281783	37.172128	GBIF
Liquidambar styraciflua	-86.474992	33.601637	GBIF
Liquidambar styraciflua	-74.110616	40.684713	GBIF
Liquidambar styraciflua	-79.656345	33.158012	GBIF
Liquidambar styraciflua	-85.022414	35.527283	GBIF
Liquidambar styraciflua	-79.518538	36.073764	GBIF
Liquidambar styraciflua	-88.792939	30.390636	GBIF
Liquidambar styraciflua	-73.820035	40.741872	GBIF
Liquidambar styraciflua	-75.364966	37.894999	GBIF
Liquidambar styraciflua	-73.969413	40.660645	GBIF
Liquidambar styraciflua	-80.599976	40.163602	GBIF
Liquidambar styraciflua	-84.792777	43.616388	GBIF
Liquidambar styraciflua	-80.074936	35.073345	GBIF
Liquidambar styraciflua	-76.503652	37.225433	GBIF
Liquidambar styraciflua	-76.514695	39.049495	GBIF
Liquidambar styraciflua	-85.487216	32.660732	GBIF
Liquidambar styraciflua	-95.729132	30.243386	GBIF
Liquidambar styraciflua	-78.930399	35.746089	GBIF
Liquidambar styraciflua	-86.550392	31.086953	GBIF
Liquidambar styraciflua	-77.08628	38.5715	GBIF
Liquidambar styraciflua	-81.608287	30.631257	GBIF
Liquidambar styraciflua	-94.220241	30.364682	GBIF
Liquidambar styraciflua	-76.4054	37.073375	GBIF
Liquidambar styraciflua	-79.262943	34.696367	GBIF
Liquidambar styraciflua	-80.09278	42.123139	GBIF
Liquidambar styraciflua	-79.204497	33.987372	GBIF
Liquidambar styraciflua	-79.203002	33.987243	GBIF
Liquidambar styraciflua	-84.550937	34.16077	GBIF
Liquidambar styraciflua	-76.637339	38.510106	GBIF
Liquidambar styraciflua	-90.47805	30.52687	GBIF
Liquidambar styraciflua	-95.299353	32.470808	GBIF
Liquidambar styraciflua	-95.299447	32.470836	GBIF
Liquidambar styraciflua	-74.919103	40.035112	GBIF
Liquidambar styraciflua	-73.968971	40.662295	GBIF
Liquidambar styraciflua	-76.500964	38.48998	GBIF
Liquidambar styraciflua	-74.234311	40.679062	GBIF
Liquidambar styraciflua	-76.137761	38.446858	GBIF
Liquidambar styraciflua	-95.930985	36.104663	GBIF
Liquidambar styraciflua	-123.281185	44.568753	GBIF
Liquidambar styraciflua	-79.728189	40.295714	GBIF
Liquidambar styraciflua	-84.428943	30.411308	GBIF
Liquidambar styraciflua	-75.564444	39.194187	GBIF
Liquidambar styraciflua	-96.924484	18.920378	GBIF
Liquidambar styraciflua	-77.407356	37.630886	GBIF
Liquidambar styraciflua	-81.563296	28.300345	GBIF
Liquidambar styraciflua	-80.896745	35.581724	GBIF
Liquidambar styraciflua	-85.488463	32.593383	GBIF
Liquidambar styraciflua	-81.620366	34.292892	GBIF
Liquidambar styraciflua	-88.180626	30.657234	GBIF
Liquidambar styraciflua	-95.210052	32.722966	GBIF
Liquidambar styraciflua	-122.231632	47.473772	GBIF
Liquidambar styraciflua	-90.465648	38.683414	GBIF
Liquidambar styraciflua	-76.934949	38.924865	GBIF
Liquidambar styraciflua	-81.897178	32.610942	GBIF
Liquidambar styraciflua	-81.94982	29.835601	GBIF
Liquidambar styraciflua	-86.632584	34.707657	GBIF
Liquidambar styraciflua	-97.435683	35.203053	GBIF
Liquidambar styraciflua	-74.98647	40.226056	GBIF
Liquidambar styraciflua	-89.281803	13.688359	GBIF
Liquidambar styraciflua	-75.462108	38.262625	GBIF
Liquidambar styraciflua	-73.842865	40.702468	GBIF
Liquidambar styraciflua	-78.699011	35.881278	GBIF
Liquidambar styraciflua	-94.715946	29.875053	GBIF
Liquidambar styraciflua	-85.488078	32.659765	GBIF
Liquidambar styraciflua	-75.311287	40.033797	GBIF
Liquidambar styraciflua	-79.202626	33.988776	GBIF
Liquidambar styraciflua	-74.846386	40.114749	GBIF
Liquidambar styraciflua	-77.297834	38.70524	GBIF
Liquidambar styraciflua	-75.303842	40.361778	GBIF
Liquidambar styraciflua	-78.117074	34.164665	GBIF
Liquidambar styraciflua	-79.20383	33.988473	GBIF
Liquidambar styraciflua	-78.674068	35.805595	GBIF
Liquidambar styraciflua	-82.622177	34.507083	GBIF
Liquidambar styraciflua	-82.363759	29.641094	GBIF
Liquidambar styraciflua	-78.807862	35.635088	GBIF
Liquidambar styraciflua	-95.296817	32.481472	GBIF
Liquidambar styraciflua	-93.38366	36.19202	GBIF
Liquidambar styraciflua	-80.805216	35.582872	GBIF
Liquidambar styraciflua	-96.91815	19.519068	GBIF
Liquidambar styraciflua	-84.664949	35.179684	GBIF
Liquidambar styraciflua	-84.83269	35.35037	GBIF
Liquidambar styraciflua	-79.756967	36.250799	GBIF
Liquidambar styraciflua	-87.703483	32.054905	GBIF
Liquidambar styraciflua	-81.163667	29.509353	GBIF
Liquidambar styraciflua	-85.029522	30.123629	GBIF
Liquidambar styraciflua	-79.203681	33.988418	GBIF
Liquidambar styraciflua	-78.849636	35.626901	GBIF
Liquidambar styraciflua	-76.256872	39.137955	GBIF
Liquidambar styraciflua	-87.398815	34.163973	GBIF
Liquidambar styraciflua	-121.502047	38.534428	GBIF
Liquidambar styraciflua	-85.556433	34.579597	GBIF
Liquidambar styraciflua	-75.051515	39.656897	GBIF
Liquidambar styraciflua	-95.689605	30.154347	GBIF
Liquidambar styraciflua	-76.616408	38.708588	GBIF
Liquidambar styraciflua	-80.846252	35.682345	GBIF
Liquidambar styraciflua	-76.883346	39.22327	GBIF
Liquidambar styraciflua	-85.252547	33.565513	GBIF
Liquidambar styraciflua	-122.06312	47.558534	GBIF
Liquidambar styraciflua	-90.114958	30.392361	GBIF
Liquidambar styraciflua	-84.167731	33.806169	GBIF
Liquidambar styraciflua	-122.614583	45.514341	GBIF
Liquidambar styraciflua	-75.564573	39.193538	GBIF
Liquidambar styraciflua	-81.965968	35.004392	GBIF
Liquidambar styraciflua	-77.236507	38.637525	GBIF
Liquidambar styraciflua	-85.67485	32.452728	GBIF
Liquidambar styraciflua	-79.32048	35.944886	GBIF
Liquidambar styraciflua	-78.82899	35.908685	GBIF
Liquidambar styraciflua	-83.143372	34.182457	GBIF
Liquidambar styraciflua	-94.7081	32.444358	GBIF
Liquidambar styraciflua	-80.823778	33.829529	GBIF
Liquidambar styraciflua	-87.880153	30.562835	GBIF
Liquidambar styraciflua	-78.625832	35.881208	GBIF
Liquidambar styraciflua	-76.360266	36.685549	GBIF
Liquidambar styraciflua	-78.697978	35.738543	GBIF
Liquidambar styraciflua	-77.600503	37.485053	GBIF
Liquidambar styraciflua	-79.564686	36.022734	GBIF
Liquidambar styraciflua	-76.975103	38.926936	GBIF
Liquidambar styraciflua	-84.664319	30.436499	GBIF
Liquidambar styraciflua	-76.152	39.116475	GBIF
Liquidambar styraciflua	-74.488972	40.712397	GBIF
Liquidambar styraciflua	-73.485627	41.150824	GBIF
Liquidambar styraciflua	-119.786797	36.863395	GBIF
Liquidambar styraciflua	-94.692128	34.146045	GBIF
Liquidambar styraciflua	-76.142757	39.478484	GBIF
Liquidambar styraciflua	-77.56218	39.114353	GBIF
Liquidambar styraciflua	-75.35823	39.901608	GBIF
Liquidambar styraciflua	-83.607192	33.665192	GBIF
Liquidambar styraciflua	-79.671048	43.565539	GBIF
Liquidambar styraciflua	-58.695278	-34.603889	GBIF
Liquidambar styraciflua	-75.462366	38.26267	GBIF
Liquidambar styraciflua	-75.051568	39.656961	GBIF
Liquidambar styraciflua	-76.5323	39.107054	GBIF
Liquidambar styraciflua	-76.701278	38.783692	GBIF
Liquidambar styraciflua	-75.088035	38.77248	GBIF
Liquidambar styraciflua	-95.615097	32.117952	GBIF
Liquidambar styraciflua	-87.595511	33.257542	GBIF
Liquidambar styraciflua	-85.480782	32.609857	GBIF
Liquidambar styraciflua	-85.49598	32.589322	GBIF
Liquidambar styraciflua	-75.051408	39.656911	GBIF
Liquidambar styraciflua	-78.530144	35.854646	GBIF
Liquidambar styraciflua	-75.462009	38.262709	GBIF
Liquidambar styraciflua	-92.39905	35.015106	GBIF
Liquidambar styraciflua	-81.050667	35.065509	GBIF
Liquidambar styraciflua	-74.267804	40.430367	GBIF
Liquidambar styraciflua	-79.277442	35.955324	GBIF
Liquidambar styraciflua	-77.230819	38.637218	GBIF
Liquidambar styraciflua	-77.46142	36.776133	GBIF
Liquidambar styraciflua	-75.464621	38.262986	GBIF
Liquidambar styraciflua	-95.297403	32.476486	GBIF
Liquidambar styraciflua	-75.483118	40.032053	GBIF
[truncated: 66,039 more rows]
